# Supplementary material for: Sex-specific association between triglyceride-glucose index and all-cause mortality in patients with osteoporotic fractures: a retrospective cohort study
Source: Front Endocrinol (Lausanne). 2025 Apr 30;16:1574238. doi: 10.3389/fendo.2025.1574238 (PMC12074978; doi:10.3389/fendo.2025.1574238)
Supplement: Supplementary file 1 [file SupplementaryFile1.xlsx]

## Sheet: Sheet1
Gender	Age	Maindiagnosis	DischargeDate	Deathtime	Death_all	hypertension	diabetes	Weight	Height	BMI	hemoglobin	calcium	triglycerides	HDL	LDL	CR	UN	UA	FBG	triglycerides(mg/dl)	FBG(mg/dl)	TyG	followup time	TyG-BMI
0	50	32	2021-07-03	2024-04-24	0	0	0	48	160	18.75	116	2.21	0.38	1.25	1.33	61	4.7	180	5.88	6.84	105.84	5.89157	1026	110.467
1	50	72	2020-10-11	2024-04-24	0	0	0	55	168	19.487	120	2.17	1.57	1.75	4.55	55	6.1	336	5	28.26	90	7.14811	1291	139.295
0	50	72	2022-02-17	2024-04-24	0	0	0	45	150	20	131	2.37	1.23	0.82	2.2	55	6.6	278	6.76	22.14	121.68	7.20563	797	144.113
1	50	32	2019-03-25	2024-04-24	0	0	0	50	157	20.2848	121	2.16	1.03	1.24	2.46	62	5.8	187	5.54	18.54	99.72	6.82915	1857	138.528
1	50	22	2022-03-19	2024-04-24	0	0	0	53	160	20.7031	118	2.16	1.25	1.26	2.53	60	5.7	251	8.49	22.5	152.82	7.44963	767	154.231
1	50	52	2021-10-12	2024-04-24	0	0	0	60	170	20.7612	131	2.34	2.17	1.13	3.35	51	4	456	7.38	39.06	132.84	7.8611	925	163.206
1	50	52	2020-03-31	2024-04-24	0	0	0	60	170	20.7612	147	2.17	0.77	1.24	2.31	52	5.6	362	4.72	13.86	84.96	6.37804	1485	132.416
1	50	42	2022-06-02	2024-04-24	0	0	0	63	173	21.0498	130	2.29	0.83	1.62	3.01	37	3.9	219	6.01	14.94	108.18	6.69469	692	140.922
1	50	32	2019-01-24	2024-04-24	0	0	0	65	175	21.2245	105	1.93	1.99	0.93	2.24	55	5.1	448	6.59	35.82	118.62	7.66128	1917	162.607
1	50	22	2021-01-09	2024-04-24	0	0	0	67.5	178	21.3041	130	2.25	1.06	1.58	2.07	63	7.94	302	8.13	19.08	146.34	7.24143	1201	154.272
1	50	32	2020-08-28	2024-04-24	0	0	0	62	170	21.4533	124	2.18	2.37	1.11	2.41	49	6.8	253	5.59	42.66	100.62	7.67147	1335	164.578
1	50	32	2021-11-20	2024-04-24	0	0	0	60	167	21.5139	118	2.05	1.09	1.09	2.15	42	3.3	263	4.89	19.62	88.02	6.76097	886	145.454
0	50	22	2020-01-20	2024-04-24	0	0	0	55	158	22.0317	146	2	0.66	1.02	3.06	82	4.7	296	4.82	11.88	86.76	6.24485	1556	137.585
0	50	72	2018-12-16	2024-04-24	0	0	0	60	165	22.0386	96	2.53	1.36	1.43	3.32	90	7.6	352	5.37	24.48	96.66	7.07591	1956	155.943
1	50	72	2020-01-14	2024-04-24	0	0	0	NULL	NULL	22.3437	104	2.09	1.68	1.21	2.69	60	6.07	209	6.8	30.24	122.4	7.52331	1562	168.099
1	50	32	2021-10-25	2024-04-24	0	0	0	65	170	22.4913	141	2.32	0.9	1.79	3.43	62	6.2	385	4.05	16.2	72.9	6.38095	912	143.516
0	50	32	2021-05-28	2024-04-24	0	0	0	57	159	22.5466	120	2.27	1.65	1.38	3.68	60	4	323	5.59	29.7	100.62	7.30935	1062	164.801
1	50	32	2022-01-27	2024-04-24	0	0	0	68	168	24.093	137	2.15	0.47	1.34	1.79	52	5.7	244	4.72	8.46	84.96	5.88438	818	141.772
1	50	72	2021-02-10	2024-04-24	0	0	0	70	170	24.2215	105.7	2.06	0.83	1.63	1.67	38	5.5	159	7.35	14.94	132.3	6.89597	1169	167.03
0	50	52	2021-01-07	2024-04-24	0	0	0	59	155	24.5578	133	2.15	1.34	1.32	2.75	80	3.7	354	6.39	24.12	115.02	7.235	1203	177.675
0	50	52	2019-09-12	2024-04-24	0	0	0	70	168	24.8016	120	2.03	0.64	1.21	2	72	6.7	387	4.92	11.52	88.56	6.23462	1686	154.628
1	50	72	2020-04-02	2024-04-24	0	0	0	80	178	25.2493	152.2	2.39	1.5	1.23	2.61	93	5.69	442	8.45	27	152.1	7.62723	1483	192.582
1	50	72	2019-10-15	2024-04-24	0	0	0	NULL	NULL	25.3789	131	2.29	0.96	1.43	3.16	67	6.5	278	7.77	17.28	139.86	7.09704	1653	180.115
0	50	72	2022-05-03	2024-04-24	0	0	0	65	160	25.3906	122	2.12	1.03	1.45	2.51	42	5.4	186	5.07	18.54	91.26	6.7405	722	171.145
1	50	52	2018-08-31	2024-04-24	0	0	0	NULL	NULL	25.4705	128	2.2	2.22	1.04	3.14	67	6.72	356	4.69	39.96	84.42	7.43054	2063	189.26
1	50	72	2019-08-15	2024-04-24	0	0	0	NULL	NULL	25.6089	145	2.12	0.61	1.68	1.86	63	6.3	300	5.46	10.98	98.28	6.29075	1714	161.099
1	50	42	2022-01-27	2024-04-24	0	0	0	70	165	25.7117	133	2.35	1.17	1.16	2.56	48	7.6	327	3.42	21.06	61.56	6.47424	818	166.463
1	50	32	2021-09-25	2024-04-24	0	0	0	62	155	25.8065	126	2.35	0.8	1.32	2.8	60	3.7	299	5.92	14.4	106.56	6.64279	942	171.427
1	50	32	2018-01-31	2024-04-24	0	0	0	NULL	NULL	26.032	118	2.07	1.64	1.26	2.7	59	7.06	237	5.14	29.52	92.52	7.21935	2275	187.934
1	50	52	2021-09-03	2024-04-24	0	0	0	71	163	26.7229	154	2.23	1.26	0.95	2.11	76	10.4	238	4.41	22.68	79.38	6.80258	964	181.785
1	50	32	2018-10-25	2024-04-24	0	0	0	NULL	NULL	26.964	138	2.11	0.74	1.57	2.25	50	4.15	233	4.49	13.32	80.82	6.28834	2008	169.559
1	50	32	2021-01-16	2024-04-24	0	0	0	84	175	27.4286	84	2.03	0.57	1.6	1.44	80	11.13	335	6.34	10.26	114.12	6.37236	1194	174.785
1	50	32	2020-06-06	2024-04-24	0	0	0	NULL	NULL	27.8935	148	2.26	1.19	1.4	4.21	64	4.8	365	5.97	21.42	107.46	7.0483	1418	196.602
0	50	32	2019-11-21	2024-04-24	0	0	0	68	155	28.3039	143	2.26	1.17	1.23	3.08	59	4.8	233	6.03	21.06	108.54	7.04135	1616	199.297
1	50	72	2021-05-05	2024-04-24	0	0	1	NULL	NULL	28.4623	NA	2.28	0.83	1.73	2.23	63	6.71	195	4.77	14.94	85.86	6.46361	1085	183.969
1	50	32	2020-09-27	2024-04-24	0	0	0	85	163	31.9922	124	2.28	1.17	1.15	2.28	50	8.5	207	6.23	21.06	112.14	7.07398	1305	226.312
1	51	22	2020-09-27	2024-04-24	0	0	0	48	165	17.6309	120	2.19	0.56	1.67	2.27	50	7.7	302	9.39	10.08	169.02	6.74742	1305	118.963
0	51	52	2018-11-30	2024-04-24	0	0	0	NULL	NULL	18.0125	124	2.29	0.76	1.98	1.98	62	7.5	364	6.43	13.68	115.74	6.67413	1972	120.218
0	51	32	2021-04-06	2024-04-24	0	0	0	42	150	18.6667	118	2.2	0.59	1.41	2.36	65	6.5	265	5.3	10.62	95.4	6.22767	1114	116.25
1	51	52	2021-03-15	2024-04-24	0	0	0	52	162	19.8141	151	2.16	1.23	1.55	2.61	54	5	275	5.31	22.14	95.58	6.9642	1136	137.989
0	51	32	2021-09-09	2024-04-24	0	0	0	53	160	20.7031	133	2.18	1.54	1.01	4	57	7.2	423	11.76	27.72	211.68	7.98408	958	165.295
1	51	52	2022-04-05	2024-04-24	0	0	0	60	170	20.7612	121	2.21	0.8	1.13	2.21	33	3.4	189	4.03	14.4	72.54	6.25822	750	129.928
0	51	32	2021-04-14	2024-04-24	0	0	0	55	162	20.9572	128	2.04	0.58	1.31	1.86	78	3.9	347	5	10.44	90	6.15231	1106	128.935
1	51	52	2022-02-22	2024-04-24	0	0	0	60	168	21.2585	121	2.13	2.71	1.15	1.99	50	8.3	308	4.93	48.78	88.74	7.67988	792	163.263
0	51	52	2020-09-30	2024-04-24	0	0	0	57	160	22.2656	108	2.06	0.7	1.41	3.41	95	8	203	6.5	12.6	117	6.60272	1302	147.014
1	51	72	2020-01-20	2024-04-24	0	0	0	65	170	22.4913	134	2.3	1.62	1.47	5.41	38	6.8	291	7.31	29.16	131.58	7.55927	1556	170.018
0	51	52	2019-11-08	2024-04-24	0	0	0	65	170	22.4913	123	2.22	0.87	1.34	1.91	70	3.9	383	5.87	15.66	105.66	6.71819	1629	151.101
1	51	72	2019-03-20	2024-04-24	0	0	0	70	176	22.5981	132	2.2	3.36	1.29	3.51	49	5.49	288	5.95	60.48	107.1	8.08293	1862	182.659
0	51	52	2021-02-07	2024-04-24	0	0	0	56	157	22.719	129	2.3	1.06	1.3	3.02	62	5.6	195	5.77	19.08	103.86	6.89854	1172	156.728
0	51	32	2021-06-01	2024-04-24	0	0	0	62	164	23.0518	169	2.53	4.34	1.05	2.99	63	4.5	522	4.77	78.12	85.86	8.11782	1058	187.13
0	51	52	2021-03-26	2024-04-24	0	0	0	58	158	23.2335	158	2.26	4.39	1.09	3.25	69	5.3	269	9.38	79.02	168.84	8.80551	1125	204.582
1	51	22	2021-09-16	2024-04-24	0	0	0	60	160	23.4375	98	1.96	1.33	1.11	1.52	91	9.3	340	4.79	23.94	86.22	6.93931	951	162.64
1	51	32	2020-03-30	2024-04-24	0	0	0	60	160	23.4375	125	2.05	3.39	1.34	3.36	72	4.2	184	6.16	61.02	110.88	8.1265	1486	190.465
0	51	32	2019-08-11	2024-04-24	0	0	0	60	160	23.4375	121	2.02	0.51	1.46	2.23	60	5	124	5.41	9.18	97.38	6.1025	1718	143.027
1	51	32	2018-06-18	2024-04-24	0	0	0	NULL	NULL	23.8784	137	2.28	0.53	1.38	2.08	61	5.4	302	4.92	9.54	88.56	6.04603	2137	144.37
1	51	52	2022-05-09	2024-04-24	0	0	0	68	168	24.093	141	2.26	0.72	1.35	2.26	49	7.1	335	5.36	12.96	96.48	6.43806	716	155.112
0	51	52	2020-05-30	2024-04-24	0	0	0	63	160	24.6094	125	2.29	3.12	1.17	4.16	46	8.6	245	4.94	56.16	88.92	7.82279	1425	192.514
1	51	32	2020-03-25	2024-04-24	0	0	0	68	165	24.977	119	2.04	0.42	1.38	1.66	70	7.1	365	5.36	7.56	96.48	5.89906	1491	147.341
1	51	52	2019-07-17	2024-04-24	0	0	0	80	178	25.2493	129	2.22	1.65	1.35	2.66	49	5.03	416	8.06	29.7	145.08	7.67529	1743	193.796
1	51	32	2018-11-02	2024-04-24	0	0	0	NULL	NULL	25.2588	146	2.17	0.46	1.55	1.62	60	4.4	230	5.05	8.28	90.9	5.93046	2000	149.796
1	51	52	2020-12-17	2024-04-24	0	0	0	65	160	25.3906	139	2.3	0.76	1.23	3.11	61	4.2	331	4.76	13.68	85.68	6.37341	1224	161.825
1	51	32	2019-07-26	2024-04-24	0	0	1	76	173	25.3934	124	2.24	1.78	1.2	2.28	55	5.8	366	5.24	32.04	94.32	7.32053	1734	185.893
0	51	42	2020-06-13	2024-04-24	0	0	0	62	156	25.4767	114	2.09	1.73	0.82	2.2	59	5.5	257	6.07	31.14	109.26	7.43908	1411	189.523
1	51	32	2019-11-06	2024-04-24	0	0	0	NULL	NULL	25.9732	NA	2.44	3.66	1.1	3.48	59	3.36	311	6.05	65.88	108.9	8.18512	1631	212.593
0	51	72	2019-02-23	2024-04-24	0	0	0	65	158	26.0375	122	2.16	0.7	1.95	2.46	56	4.9	201	5.81	12.6	104.58	6.4905	1887	168.996
1	51	22	2018-10-08	2024-04-24	0	0	0	NULL	NULL	26.7469	106.3	2.21	0.5	1.57	2	50	6.2	293	4.89	9	88.02	5.98164	2025	159.99
0	51	42	2020-12-21	2024-04-24	0	0	0	65	155	27.0552	152	2.22	1.17	0.97	2.04	79	6	303	5.49	21.06	98.82	6.94753	1220	187.966
1	51	72	2022-03-09	2024-04-24	0	0	0	NULL	NULL	27.5413	123	2.23	0.77	1.43	2.39	51	8.3	238	6.47	13.86	116.46	6.69341	777	184.345
0	51	52	2021-05-18	2024-04-24	0	0	0	72	160	28.125	114	2.11	1.2	1.7	3.79	57	6.3	204	4.29	21.6	77.22	6.7262	1072	189.175
0	51	22	2020-08-22	2024-04-24	0	0	0	72.5	160	28.3203	131	2.26	1	1.29	2.53	41	5.3	191	5.15	18	92.7	6.72659	1341	190.499
1	51	72	2021-02-25	2024-04-24	0	0	0	90	178	28.4055	97	2.34	0.97	1.41	2.49	47	6.24	213	7.65	17.46	137.7	7.09184	1154	201.447
0	51	42	2022-06-09	2024-04-24	0	0	0	72	158	28.8415	139	2.08	1.16	1.27	1.94	76	5.9	291	4.95	20.88	89.1	6.8354	685	197.144
0	51	72	2020-04-22	2024-04-24	0	0	0	80	160	31.25	115	2.31	2.15	1.04	2.24	72	6	195	6.6	38.7	118.8	7.74013	1463	241.879
1	52	22	2021-06-10	2024-04-24	0	0	0	61	180	18.8272	92	1.95	0.31	1.57	1.13	42	4.35	178	5.25	5.58	94.5	5.57464	1049	104.955
0	52	42	2021-10-19	2024-04-24	0	0	0	52.5	165	19.2837	90	2.2	0.99	1.31	2.49	60	5.1	298	6.34	17.82	114.12	6.92442	918	133.529
0	52	52	2022-07-06	2024-04-24	0	0	0	50	161	19.2894	156	2.32	2.72	1.76	5.41	60	4	373	5.58	48.96	100.44	7.80742	658	150.6
1	52	52	2018-11-28	2024-04-24	0	0	0	NULL	NULL	20.1201	143.3	2.15	1.58	1.17	1.82	85	8.22	429	6.37	28.44	114.66	7.39662	1974	148.82
0	52	32	2021-04-14	2024-04-24	0	0	0	51	158	20.4294	140	2.17	1.09	0.84	2.73	81	4.5	260	4.95	19.62	89.1	6.77316	1106	138.372
1	52	32	2020-08-26	2024-04-24	0	0	0	58	168	20.5499	115	2.22	1.07	1.22	2.68	105	8.3	549	4.84	19.26	87.12	6.73217	1337	138.345
0	52	52	2018-11-13	2024-04-24	0	0	0	NULL	NULL	21.0364	151	2.09	0.96	1.18	2.35	40	7.6	195	10.95	17.28	197.1	7.44011	1989	156.513
0	52	52	2020-05-13	2024-04-24	0	0	0	58	165	21.3039	116	2.07	1.93	1.15	3.51	42	5.1	201	6.44	34.74	115.92	7.60764	1442	162.073
0	52	72	2020-12-12	2024-04-24	0	0	0	55	160	21.4844	137	2.21	0.92	1.25	2.68	66	4.4	241	6.3	16.56	113.4	6.84476	1229	147.055
0	52	52	2020-07-05	2024-04-24	0	0	0	55	160	21.4844	151	2.29	1.77	2.01	3.92	77	6.8	330	7.95	31.86	143.1	7.73175	1389	166.112
0	52	32	2022-03-31	2024-04-24	0	0	0	59	165	21.6713	151	2.31	0.55	1.6	1.58	45	5.3	240	5.66	9.9	101.88	6.22318	755	134.864
0	52	32	2021-07-21	2024-04-24	0	1	0	54	156	22.1893	115	2.08	0.6	1.35	1.38	92	6.8	326	5.53	10.8	99.54	6.28696	1008	139.504
0	52	52	2018-08-03	2024-04-24	0	0	0	NULL	NULL	22.2347	136	2.27	0.59	1.42	2.03	66	8.7	206	6.36	10.62	114.48	6.40999	2091	142.524
1	52	22	2020-03-27	2024-04-24	0	0	0	65	170	22.4913	120	2.25	1.08	1.91	1.92	43	5.4	220	5.24	19.44	94.32	6.82088	1489	153.411
0	52	72	2020-06-11	2024-04-24	0	0	0	NULL	NULL	22.706	146	2.37	0.79	1.14	2.23	59	5.3	314	5.55	14.22	99.9	6.56567	1413	149.08
0	52	72	2018-12-26	2024-04-24	0	0	0	60	162	22.8624	151	2.16	2.01	1.18	2.45	74	4.3	431	5.15	36.18	92.7	7.42473	1946	169.747
0	52	72	2018-10-24	2024-04-24	0	0	0	NULL	NULL	23.1463	121	2.29	1.27	1.5	3.1	60	13	249	5.51	22.86	99.18	7.03318	2009	162.792
1	52	72	2018-02-14	2024-04-24	0	0	0	NULL	NULL	23.3229	140	2.35	0.87	2.14	2.87	50	4.64	403	5.84	15.66	105.12	6.71307	2261	156.568
0	52	52	2020-10-12	2024-04-24	0	0	0	60	160	23.4375	123	2.08	0.68	1.29	2.24	56	3.7	221	5.48	12.24	98.64	6.40304	1290	150.071
1	52	72	2022-07-18	2024-04-24	0	0	0	65	166	23.5883	103	2.11	1.59	0.79	2.52	41	2.8	189	4.86	28.62	87.48	7.13237	646	168.241
0	52	22	2020-06-15	2024-04-24	0	0	0	61	160	23.8281	134	2.11	2.02	1.47	3.92	75	5.1	304	5.33	36.36	95.94	7.46405	1409	177.854
1	52	32	2021-03-22	2024-04-24	0	0	0	65	165	23.8751	134	2.17	1.39	1.05	2.89	59	6.5	282	6.14	25.02	110.52	7.23172	1129	172.658
1	52	72	2020-10-25	2024-04-24	0	0	0	65	165	23.8751	156	2.19	0.62	0.95	2	70	4.1	239	5.21	11.16	93.78	6.26014	1277	149.462
0	52	72	2019-09-29	2024-04-24	0	1	0	NULL	NULL	24.2162	140	2.43	0.38	1.71	3.14	70	5.27	280	9.17	6.84	165.06	6.33595	1669	153.432
0	52	52	2021-08-03	2024-04-24	0	0	0	65	162	24.7676	119	1.98	0.63	1.65	1.57	32	2.5	108	4.59	11.34	82.62	6.14944	995	152.307
0	52	32	2019-05-24	2024-04-24	0	0	0	NULL	NULL	25.3114	129	2.24	3.13	1.13	2.7	58	5.15	254	6.16	56.34	110.88	8.04671	1797	203.674
0	52	32	2021-04-06	2024-04-24	0	0	0	65	160	25.3906	79	1.85	1.4	1.34	2.09	58	9.6	343	5.51	25.2	99.18	7.13063	1114	181.051
0	52	72	2018-12-30	2024-04-24	0	0	0	65	160	25.3906	111	1.99	0.98	1.85	4.28	60	5	257	6.14	17.64	110.52	6.88222	1942	174.744
1	52	32	2021-08-17	2024-04-24	0	0	0	72	168	25.5102	112	2.18	0.63	1.72	2.02	54	6	120	9.3	11.34	167.4	6.85558	981	174.887
1	52	52	2021-01-31	2024-04-24	0	0	0	75	168	26.5731	85	2.02	0.49	1.22	1.47	32	3.5	221	6.27	8.82	112.86	6.21002	1179	165.02
0	52	32	2020-12-16	2024-04-24	0	0	0	65	155	27.0552	142	2.26	0.86	1.35	2.96	62	7.3	290	6.45	15.48	116.1	6.80085	1225	183.998
1	52	32	2020-12-19	2024-04-24	0	0	0	82.5	174	27.2493	91	2.05	0.96	1.37	2.17	74	7.9	290	6.14	17.28	110.52	6.8616	1222	186.974
0	52	22	2021-10-07	2024-04-24	0	0	0	70	160	27.3438	142	2.01	0.41	1.32	2.07	65	5	340	5.83	7.38	104.94	5.95902	930	162.942
0	52	22	2020-01-18	2024-04-24	0	0	0	70	160	27.3438	123	2.12	1.37	1.08	1.75	95	5.7	472	5.46	24.66	98.28	7.09986	1558	194.137
1	52	72	2021-01-09	2024-04-24	0	0	0	83	170	28.7197	111	2.22	0.66	1.55	1.93	64	4.6	287	4.96	11.88	89.28	6.27349	1201	180.173
0	52	52	2022-05-14	2024-04-24	0	0	0	80	160	31.25	113	2.03	0.65	1.22	1.8	59	4.4	209	6.63	11.7	119.34	6.54842	711	204.638
0	52	22	2020-08-05	2024-04-24	0	0	0	85	158	34.049	112	2.3	1.63	1.17	2.5	49	7	254	4.62	29.34	83.16	7.10657	1358	241.972
0	53	32	2021-12-26	2024-04-24	0	0	0	50	160	19.5312	115	2.16	1.5	1.28	3.18	66	6.6	249	6.11	27	109.98	7.30299	850	142.636
1	53	32	2021-04-02	2024-04-24	0	0	0	58	172	19.6052	147	2.21	1.16	1.05	2.15	52	7.2	275	5.85	20.88	105.3	7.00246	1118	137.285
0	53	72	2019-10-27	2024-04-24	0	0	0	53	158	21.2306	114	2.27	1.03	1.09	1.97	80	4.9	367	4.78	18.54	86.04	6.6816	1641	141.854
1	53	72	2021-10-19	2024-04-24	0	0	0	60	168	21.2585	123	2.06	0.74	1.57	1.9	45	5.4	129	8.72	13.32	156.96	6.95211	918	147.791
0	53	32	2021-11-07	2024-04-24	0	0	0	50	152	21.6413	118	2.01	0.83	1.39	2.36	90	4.1	357	5.55	14.94	99.9	6.61506	899	143.158
1	53	52	2019-03-25	2024-04-24	0	0	0	63	170	21.7993	130	2.27	1.35	1.27	2.83	40	4.8	183	7.07	24.3	127.26	7.34356	1857	160.085
1	53	52	2019-04-25	2024-04-24	0	0	0	60	165	22.0386	125	2.23	0.65	1.62	3	53	4.6	256	4.6	11.7	82.8	6.18287	1826	136.262
0	53	32	2021-04-19	2024-04-24	0	0	0	63	167	22.5896	117	2.12	0.88	1.15	2.95	32	3.6	173	10.14	15.84	182.52	7.27625	1101	164.367
1	53	32	2019-03-19	2024-04-24	0	0	0	67	172	22.6474	124	2.48	1.06	1.58	3.09	43	4.3	232	9.36	19.08	168.48	7.38231	1863	167.19
0	53	42	2022-07-11	2024-04-24	0	0	0	58	160	22.6562	136	1.94	0.58	2	1.87	79	9.8	255	5.4	10.44	97.2	6.22927	653	141.132
1	53	72	2019-12-19	2024-04-24	0	0	0	NULL	NULL	23.1233	132.7	2.18	1	2.06	2.8	58	5.74	214	4.84	18	87.12	6.66451	1588	154.105
0	53	52	2021-07-27	2024-04-24	0	0	0	60	160	23.4375	137	2.21	1.55	1.56	4	37	3.8	421	4.91	27.9	88.38	7.11713	1002	166.808
0	53	32	2021-05-31	2024-04-24	0	0	0	60	160	23.4375	156	2.2	0.91	1.22	3.46	65	5.7	253	5.99	16.38	107.82	6.78338	1059	158.985
1	53	52	2019-09-30	2024-04-24	0	0	0	62	162	23.6244	99	2.21	2.35	1.47	4.24	120	9	598	6.76	42.3	121.68	7.85303	1668	185.524
0	53	42	2020-10-27	2024-04-24	0	0	0	61	160	23.8281	109	2.01	1.19	1.58	1.79	47	4.8	277	7.16	21.42	128.88	7.23006	1275	172.279
1	53	32	2018-03-31	2024-04-24	0	0	0	NULL	NULL	23.9361	130	2.18	2.18	1.47	3.69	46	4.9	263	4.93	39.24	88.74	7.46226	2216	178.618
0	53	32	2021-10-27	2024-04-24	0	0	0	55	150	24.4444	150	2.22	0.81	1.44	2.83	98	3.8	299	5.39	14.58	97.02	6.56142	910	160.39
0	53	72	2019-08-01	2024-04-24	0	0	0	NULL	NULL	24.5595	142.6	2.11	1.14	1.04	1.79	53	5.26	266	4.61	20.52	82.98	6.74685	1728	165.699
0	53	52	2021-12-17	2024-04-24	0	0	0	60	156	24.6548	79	2.03	0.84	1.17	2.03	54	5.3	248	5.38	15.12	96.84	6.59593	859	162.622
0	53	32	2019-07-07	2024-04-24	0	0	0	69	167	24.7409	100	2.06	0.44	1.59	1.53	75	6.4	181	5.54	7.92	99.72	5.97861	1753	147.916
1	53	32	2020-04-16	2024-04-24	0	0	0	72	170	24.9135	126	2.27	1.21	1.19	1.45	73	6.4	416	5.6	21.78	100.8	7.00098	1469	174.419
1	53	52	2022-06-29	2024-04-24	0	0	0	75	173	25.0593	96	2.13	0.4	1.56	2	48	2.9	159	5.28	7.2	95.04	5.83523	665	146.227
0	53	32	2021-10-15	2024-04-24	0	0	0	65	160	25.3906	141	1.9	0.63	0.98	1.5	72	8.9	319	8.06	11.34	145.08	6.71247	922	170.434
1	53	32	2019-02-03	2024-04-24	0	0	0	67	162	25.5296	129	2.24	0.75	1.69	2.73	51	5.2	227	5.15	13.5	92.7	6.43891	1907	164.383
1	53	32	2018-03-30	2021-04-15	1	0	0	NULL	NULL	25.7746	150	2.18	4.09	1.02	3.76	45	8.63	325	11.67	73.62	210.06	8.95316	1112	230.764
0	53	22	2020-07-26	2024-04-24	0	0	0	67	161	25.8478	110	2.33	1.37	1.12	1.92	61	5.1	330	8.41	24.66	151.38	7.53183	1368	194.681
0	53	72	2018-11-30	2024-04-24	0	0	0	NULL	NULL	26.2696	122.3	2.17	0.47	1.41	0.89	59	6.72	223	5.18	8.46	93.24	5.97738	1972	157.023
1	53	72	2020-03-13	2024-04-24	0	0	0	NULL	NULL	26.4336	149	2.29	1.85	1.17	3.83	61	7.84	316	5.45	33.3	98.1	7.3984	1503	195.566
0	53	32	2020-11-05	2024-04-24	0	1	0	67	159	26.5021	133	2.13	1.71	1.18	3.57	77	8.3	315	5.34	30.78	96.12	7.29932	1266	193.447
0	53	52	2020-08-03	2024-04-24	0	0	0	68	160	26.5625	124	2.07	0.91	1.41	2.11	64	5.7	273	5.9	16.38	106.2	6.76824	1360	179.781
0	53	32	2018-11-10	2024-04-24	0	0	0	NULL	NULL	26.671	NA	2.2	1.54	1.43	3.21	44	4.05	172	12.5	27.72	225	8.04511	1992	214.571
1	53	22	2019-04-08	2024-04-24	0	0	0	75	167	26.8923	102	2.1	1.05	0.86	1.63	69	4.3	274	7.04	18.9	126.72	7.08799	1843	190.613
1	53	22	2019-08-06	2024-04-24	0	0	0	80	170	27.6817	116	2.17	0.61	1.32	1.66	57	6.2	199	5.36	10.98	96.48	6.27226	1723	173.627
0	53	32	2022-06-08	2024-04-24	0	0	0	75	164	27.8852	133	2.35	1.95	1.35	3.34	53	5.5	255	7.49	35.1	134.82	7.76899	686	216.64
0	53	42	2022-04-05	2024-04-24	0	0	0	67.5	154	28.4618	122	2.16	1.42	1.69	1.73	62	5.2	184	5.49	25.56	98.82	7.14118	750	203.251
1	53	52	2022-06-28	2024-04-24	0	0	0	86	173	28.7347	122	2.23	1.28	1.18	2.28	43	7.6	379	8.15	23.04	146.7	7.43247	666	213.57
0	53	32	2020-06-29	2024-04-24	0	0	0	65	150	28.8889	130	2.22	0.68	1.45	2.52	64	5.1	245	10.1	12.24	181.8	7.01447	1395	202.64
0	53	72	2019-08-24	2024-04-24	0	0	0	75	158	30.0433	133	2.27	1.06	1.18	2.12	61	6	175	7.65	19.08	137.7	7.18057	1705	215.728
1	53	32	2021-12-28	2024-04-24	0	0	0	82	165	30.1194	128	2.37	1.32	1.11	2.58	70	7	216	11.7	23.76	210.6	7.82482	848	235.679
1	54	72	2018-05-14	2024-04-24	0	0	0	NULL	NULL	17.5385	110	2.11	1.15	1.38	2.75	100	4.51	249	6.85	20.7	123.3	7.15161	2172	125.428
0	54	22	2019-04-06	2024-04-24	0	0	0	48	158	19.2277	104	2.22	1.97	0.89	2.33	65	4.5	308	7.33	35.46	131.94	7.75761	1845	149.161
0	54	72	2021-02-02	2024-04-24	0	0	0	47	154	19.8178	130	2.24	1.37	1.23	1.38	54	5.1	246	7.05	24.66	126.9	7.35543	1177	145.769
1	54	22	2021-08-24	2024-04-24	0	0	0	60	170	20.7612	137	2.27	1.38	1.34	3.3	45	5.8	325	4.55	24.84	81.9	6.92481	974	143.768
1	54	72	2019-01-25	2024-04-24	0	0	0	60	170	20.7612	154	2.41	2.61	1.06	2.39	65	4.8	296	6.72	46.98	120.96	7.95203	1916	165.094
1	54	72	2021-12-20	2024-04-24	0	0	0	57	165	20.9366	102	2.12	0.7	1.46	1.82	54	5.8	132	6.14	12.6	110.52	6.54575	856	137.046
0	54	52	2019-10-01	2024-04-24	0	0	0	54	160	21.0938	138	2.28	0.89	1.33	4.39	70	6	278	5.95	16.02	107.1	6.75445	1667	142.477
1	54	32	2019-12-27	2024-04-24	0	0	0	63	172	21.2953	104	2.1	0.73	1.46	2.01	70	8.2	207	5.05	13.14	90.9	6.39227	1580	136.125
0	54	52	2022-05-26	2024-04-24	0	0	0	55	160	21.4844	138	2.03	0.96	1.85	3.21	63	7	125	4.17	17.28	75.06	6.47469	699	139.105
1	54	22	2020-11-30	2024-04-24	0	0	0	55	160	21.4844	120	2.06	1.21	1.47	2.64	53	4.5	185	4.69	21.78	84.42	6.82365	1241	146.602
0	54	32	2019-12-03	2024-04-24	0	0	0	55	160	21.4844	135	2.19	0.51	1.58	2.46	57	5	251	7.7	9.18	138.6	6.45547	1604	138.692
1	54	72	2020-12-18	2024-04-24	0	0	0	60	167	21.5139	136	2.06	0.71	1.3	1.72	53	5.4	175	5.61	12.78	100.98	6.46966	1223	139.187
0	54	32	2022-06-10	2024-04-24	0	0	0	60	164	22.3081	117	2.05	0.84	1.52	1.64	43	4.1	230	5.2	15.12	93.6	6.5619	684	146.384
1	54	32	2019-01-25	2024-04-24	0	0	0	65	170	22.4913	88	1.83	0.42	0.86	0.63	49	3.5	220	6.5	7.56	117	6.0919	1916	137.015
0	54	32	2018-12-23	2024-04-24	0	0	0	55	156	22.6003	117	2.29	0.89	1.4	3	57	4	182	7.98	16.02	143.64	7.048	1949	159.287
0	54	52	2022-07-31	2024-04-24	0	0	0	NULL	NULL	22.6085	144.5	2.28	0.56	1.22	2.1	73	4.14	328	4.91	10.08	88.38	6.09905	633	137.891
1	54	72	2022-03-09	2024-04-24	0	0	0	62.5	166	22.6811	116	1.93	2	0.77	3.05	50	3.4	219	4.17	36	75.06	7.20866	777	163.5
0	54	32	2019-09-13	2024-04-24	0	0	0	48	145	22.83	122	2.33	0.84	1.33	4.04	77	6.5	314	5.83	15.12	104.94	6.67626	1685	152.419
1	54	32	2019-07-27	2024-04-24	0	1	0	65	168	23.03	121	2.14	0.63	1.44	2.6	45	5.6	254	5.15	11.34	92.7	6.26456	1733	144.273
0	54	52	2020-10-31	2024-04-24	0	0	0	59	160	23.0469	134	2.01	1.02	1.55	3.04	46	6.1	144	6.28	18.36	113.04	6.94477	1271	160.055
1	54	72	2021-12-16	2024-04-24	0	0	0	70	174	23.1206	120	2.14	1.35	1.23	2.91	74	5.4	313	5.75	24.3	103.5	7.1369	860	165.01
1	54	52	2021-08-30	2024-04-24	0	0	0	60.5	161	23.3401	121	2.23	2.39	1.09	3.42	37	5.2	326	7.26	43.02	130.68	7.94127	968	185.35
0	54	72	2022-04-27	2024-04-24	0	0	0	60	160	23.4375	125	2.15	0.8	2.22	3.28	53	4.9	236	5.75	14.4	103.5	6.61365	728	155.007
0	54	52	2022-04-25	2024-04-24	0	0	0	60	160	23.4375	99	1.78	0.6	1.92	1.68	52	6	180	5.35	10.8	96.3	6.25387	730	146.575
0	54	32	2022-01-24	2024-04-24	0	0	0	60	160	23.4375	114	2.09	0.81	2.03	3.78	73	6.9	319	5.7	14.58	102.6	6.61734	821	155.094
1	54	32	2019-09-24	2024-04-24	0	0	0	65	165	23.8751	120	2.23	1.22	0.67	1.64	126	10.2	442	6.69	21.96	120.42	7.18706	1674	171.592
0	54	52	2018-07-19	2024-04-24	0	0	0	NULL	NULL	24.0368	79.7	1.96	0.38	1.18	1.39	64	6.69	198	6.09	6.84	109.62	5.92666	2106	142.458
1	54	32	2021-01-13	2024-04-24	0	0	0	70	170	24.2215	124	2.18	1.15	1.48	1.11	40	8	249	13.38	20.7	240.84	7.82112	1197	189.439
1	54	32	2020-01-19	2024-04-24	0	0	0	70	170	24.2215	116	2.23	1.06	1.4	2.26	58	9.4	300	5.2	19.08	93.6	6.79452	1557	164.573
0	54	52	2018-10-29	2024-04-24	0	0	0	NULL	NULL	24.3758	141	2.1	1.7	1.21	2.5	59	3.75	221	7.64	30.6	137.52	7.65162	2004	186.514
1	54	32	2022-04-04	2024-04-24	0	0	0	70	168	24.8016	129	2.48	0.76	2.12	3.19	67	5.9	261	5.14	13.68	92.52	6.45021	751	159.976
0	54	32	2018-12-09	2024-04-24	0	0	0	NULL	NULL	24.8391	126	2.13	1.22	1.97	2.48	58	6.03	182	6.49	21.96	116.82	7.15671	1963	177.766
0	54	52	2020-10-27	2024-04-24	0	0	0	66	163	24.841	147	2.41	3.21	0.96	2.28	71	5.2	487	12.13	57.78	218.34	8.74955	1275	217.347
0	54	72	2019-11-04	2024-04-24	0	0	0	64	160	25	138	2.26	2.8	1.07	3.19	55	7	185	6.55	50.4	117.9	7.99668	1633	199.917
0	54	22	2018-07-18	2024-04-24	0	0	0	NULL	NULL	25.1533	104	1.86	0.46	1.14	1.7	89	9.04	334	11.4	8.28	205.2	6.74468	2107	169.651
1	54	32	2018-02-14	2024-04-24	0	0	0	NULL	NULL	25.3403	144	2.29	0.56	1.39	2.46	62	6	324	6.96	10.08	125.28	6.44796	2261	163.393
0	54	32	2018-12-18	2024-04-24	0	0	0	NULL	NULL	25.3783	104	2.17	0.75	1.03	2.46	79	6.1	399	4.85	13.5	87.3	6.37889	1954	161.886
0	54	42	2021-08-12	2024-04-24	0	0	0	65	160	25.3906	99	2.16	0.81	1.46	1.67	42	4.5	247	6.63	14.58	119.34	6.76848	986	171.856
1	54	32	2020-08-09	2024-04-24	0	0	0	75	170	25.9516	137	2.23	0.73	1.12	1.7	61	8.2	277	6.59	13.14	118.62	6.65844	1354	172.797
0	54	52	2020-10-26	2024-04-24	0	0	0	69	161	26.6193	143	2.23	1.37	1.54	2.77	71	5.4	293	5.21	24.66	93.78	7.05299	1276	187.746
0	54	32	2019-09-21	2024-04-24	0	0	0	70	160	27.3438	131	2.3	0.97	1.68	1.72	58	5.1	241	6.1	17.46	109.8	6.86543	1677	187.726
1	54	22	2019-05-23	2024-04-24	0	1	0	87	175	28.4082	114.9	2.25	0.85	1.11	2.11	48	6.14	235	6.36	15.3	114.48	6.77511	1798	192.468
0	54	22	2018-08-08	2024-04-24	0	0	0	NULL	NULL	28.5376	80	2.27	1.06	1.26	2.5	44	4.44	200	4.9	19.08	88.2	6.7351	2086	192.203
0	54	22	2019-12-01	2024-04-24	0	0	0	67.5	153	28.8351	121	2.2	0.66	1.39	2.01	47	5.4	231	5.41	11.88	97.38	6.36033	1606	183.401
0	54	22	2019-05-15	2024-04-24	0	0	0	70	155	29.1363	129	2.2	1.28	1.19	1.96	42	6.4	226	5.74	23.04	103.32	7.08192	1806	206.341
0	54	22	2019-03-06	2024-04-24	0	0	0	80	164	29.7442	83	2.19	0.97	1.31	2.37	41	4.1	175	6.21	17.46	111.78	6.8833	1876	204.738
0	54	32	2018-04-13	2024-04-24	0	1	0	NULL	NULL	29.9527	146	2.27	1.34	1.34	3.53	56	7.82	292	6.32	24.12	113.76	7.22399	2203	216.378
1	54	22	2020-04-10	2024-04-24	0	0	0	90	172	30.4218	109	2.21	0.5	2.06	1.27	112	11.5	469	12.08	9	217.44	6.886	1475	209.485
0	54	32	2019-12-03	2024-04-24	0	0	0	87	167	31.1951	126	2.22	0.68	1.56	3.45	58	4.6	236	5.46	12.24	98.28	6.39938	1604	199.629
1	55	22	2020-01-13	2024-04-24	0	0	0	NULL	NULL	16.7364	126	2.31	2.07	1.33	2.96	55	4.67	237	6.39	37.26	115.02	7.66988	1563	128.366
1	55	42	2020-03-31	2024-04-24	0	0	0	50	170	17.301	135	2.23	2.4	1.31	2.93	46	7.2	271	6.39	43.2	115.02	7.8178	1485	135.256
0	55	52	2021-09-29	2024-04-24	0	0	0	NULL	NULL	17.4707	131	2.5	1.5	1.15	2.85	56	6.32	352	4.33	27	77.94	6.95863	938	121.572
0	55	52	2019-09-03	2024-04-24	0	0	0	45	160	17.5781	134	2.15	0.6	1.32	2.84	78	4	246	5.97	10.8	107.46	6.36352	1695	111.859
0	55	32	2020-06-28	2024-04-24	0	0	0	50	160	19.5312	122	2.12	1.01	1.45	1.69	46	5.1	248	5.42	18.18	97.56	6.78764	1396	132.571
0	55	22	2018-12-07	2024-04-24	0	0	0	50	160	19.5312	143	2.23	1.5	1.09	4.19	66	6.2	261	6	27	108	7.28482	1965	142.282
1	55	22	2019-05-31	2024-04-24	0	0	0	NULL	NULL	19.6123	120	2.44	1.23	1.77	2.76	73	10.5	517	4.87	22.14	87.66	6.8777	1790	134.888
0	55	32	2019-04-20	2024-04-24	0	1	0	52	160	20.3125	132	2.19	1.3	1.38	2.46	70	6.6	318	6.67	23.4	120.06	7.24758	1831	147.216
0	55	52	2021-05-02	2024-04-24	0	0	0	55	164	20.4491	96	2.04	0.66	1.12	1.61	84	9	320	5.94	11.88	106.92	6.45379	1088	131.974
1	55	72	2020-07-09	2024-04-24	0	0	0	60	171	20.5191	129	2	1.49	1.64	2.25	63	4.1	328	5.06	26.82	91.08	7.10774	1385	145.845
1	55	32	2022-03-05	2024-04-24	0	0	0	60	170	20.7612	92	2.12	0.52	1.47	1.62	31	2.8	175	5.74	9.36	103.32	6.18113	781	128.328
0	55	72	2018-10-30	2024-04-24	0	0	0	NULL	NULL	20.915	107	2.31	1.09	1.78	3.48	39	6.42	328	13.13	19.62	236.34	7.74867	2003	162.063
0	55	52	2019-08-26	2024-04-24	0	0	0	55	162	20.9572	90	2.14	0.78	1.58	2.32	61	6.3	341	5.82	14.04	104.76	6.60044	1703	138.326
0	55	52	2020-08-01	2024-04-24	0	0	0	46	148	21.0007	101	2.2	6.06	1.27	1.88	101	5.5	242	18.52	109.08	333.36	9.80816	1362	205.978
0	55	52	2019-01-20	2024-04-24	0	0	0	54	160	21.0938	120	1.94	1.13	0.9	3.04	51	3	294	5.62	20.34	101.16	6.93615	1921	146.309
0	55	32	2018-06-22	2024-04-24	0	0	0	NULL	NULL	21.1782	119	2.25	1.14	1.15	2.55	60	6.06	309	5.51	20.52	99.18	6.92519	2133	146.663
0	55	22	2019-12-05	2024-04-24	0	1	0	53	158	21.2306	121	2.36	1.17	1.01	3.42	91	5.7	301	6.44	21.06	115.92	7.10713	1602	150.888
0	55	52	2019-03-15	2024-04-24	0	0	0	55	159	21.7555	128	2.25	1.3	1.28	3.86	61	6.2	276	10.69	23.4	192.42	7.71927	1867	167.936
0	55	72	2019-04-11	2024-04-24	0	0	0	NULL	NULL	21.7732	115.4	2.29	1.27	0.98	2.59	44	3.67	264	6.15	22.86	110.7	7.14307	1840	155.527
0	55	72	2018-11-23	2024-04-24	0	0	0	NULL	NULL	21.7868	128	2.09	0.47	1.35	1.41	40	5.07	195	6.99	8.46	125.82	6.27705	1979	136.757
0	55	32	2021-11-26	2024-04-24	0	0	0	55	158	22.0317	124	1.99	0.92	1.22	3.49	59	5.3	192	5.27	16.56	94.86	6.66625	880	146.869
0	55	32	2020-06-09	2024-04-24	0	0	0	60	164	22.3081	94	1.95	1.39	1.11	1.3	59	5	247	7.15	25.02	128.7	7.38401	1415	164.724
0	55	52	2018-12-23	2024-04-24	0	0	0	50.5	150	22.4444	86	2.19	0.73	0.74	1.73	76	10.1	306	7.95	13.14	143.1	6.84606	1949	153.656
1	55	52	2018-01-15	2024-04-24	0	0	0	NULL	NULL	22.471	132	2.39	1.19	1	1.52	100	4.51	288	6.94	21.42	124.92	7.19885	2291	161.765
1	55	32	2022-04-12	2024-04-24	0	1	0	65	170	22.4913	131	2.15	0.97	1.15	1.18	46	4	164	12.17	17.46	219.06	7.55611	743	169.947
1	55	72	2020-09-23	2024-04-24	0	0	0	65	170	22.4913	151	2.14	1.08	1.44	1.75	63	5.9	470	5.86	19.44	105.48	6.93271	1309	155.926
1	55	72	2020-07-13	2024-04-24	0	0	0	65	170	22.4913	130	2.29	2.67	1.3	3.7	45	3.4	181	4.99	48.06	89.82	7.67711	1381	172.669
1	55	52	2020-06-25	2024-04-24	0	0	0	58	160	22.6562	135	2.23	0.65	2.76	2.34	43	5	260	16.91	11.7	304.38	7.48472	1399	169.576
0	55	52	2019-04-29	2024-04-24	0	0	0	58	160	22.6562	143	2.08	0.63	1.26	3	61	4.9	210	5.16	11.34	92.88	6.2665	1822	141.975
0	55	42	2019-02-20	2024-04-24	0	0	0	58	160	22.6562	126	2.03	1.61	1.2	4.27	44	6.5	143	5.37	28.98	96.66	7.24466	1890	164.137
0	55	22	2019-01-25	2024-04-24	0	0	0	62	165	22.7732	152	2.23	0.32	1.74	2.29	75	4.9	306	8.15	5.76	146.7	6.04618	1916	137.691
0	55	32	2019-08-24	2024-04-24	0	0	0	55	155	22.8928	115	2.15	0.63	1.69	2.25	55	5.4	183	7.98	11.34	143.64	6.7025	1705	153.439
0	55	22	2021-09-10	2024-04-24	0	0	0	59	160	23.0469	119	1.97	0.87	2.2	2.36	55	5	271	5.31	15.66	95.58	6.61793	957	152.523
0	55	72	2022-04-21	2024-04-24	0	0	0	60	160	23.4375	114	2.07	0.8	1.17	3.99	76	6.5	158	5.55	14.4	99.9	6.57825	734	154.178
0	55	52	2020-07-09	2024-04-24	0	0	0	60	160	23.4375	135	1.98	1.2	1.56	2.15	72	5.4	322	5.02	21.6	90.36	6.88335	1385	161.328
0	55	32	2020-02-24	2024-04-24	0	0	0	60	160	23.4375	137	2.15	1.23	2	3.67	60	4.5	332	4.65	22.14	83.7	6.83148	1521	160.113
1	55	32	2021-10-28	2024-04-24	0	0	0	72	175	23.5102	131	2.27	1.22	1.15	2.58	116	13.65	515	5.97	21.96	107.46	7.07319	909	166.292
1	55	72	2021-11-20	2024-04-24	0	0	0	70	172	23.6614	129	2.21	0.97	1.63	2.89	46	4	202	5.87	17.46	105.66	6.82699	886	161.536
1	55	32	2019-12-12	2024-04-24	0	0	0	75	178	23.6713	105	2.2	0.6	1.81	1.84	27	5	124	6.74	10.8	121.32	6.48483	1595	153.504
1	55	52	2021-07-24	2024-04-24	0	0	0	65	165	23.8751	133	2	0.91	0.72	2.06	65	4	236	5.47	16.38	98.46	6.69256	1005	159.786
1	55	72	2019-11-06	2024-04-24	0	1	1	65	165	23.8751	123	2.06	0.9	1.57	2.55	48	4.6	175	4.99	16.2	89.82	6.58967	1631	157.329
0	55	52	2018-07-09	2024-04-24	0	0	0	NULL	NULL	24.476	131	2.39	1.16	1.15	3.86	61	6.4	292	6.92	20.88	124.56	7.17043	2116	175.503
1	55	32	2021-09-15	2024-04-24	0	0	0	67	165	24.6097	132	2.08	0.73	1.49	2.81	56	5.8	198	5.05	13.14	90.9	6.39227	952	157.312
0	55	32	2021-02-17	2024-04-24	0	0	0	62	158	24.8358	122	2.36	0.97	1.19	3.48	65	5	319	4.63	17.46	83.34	6.58969	1162	163.66
0	55	52	2020-09-25	2024-04-24	0	0	0	59	154	24.8777	115	2.25	0.71	2.05	2.22	71	4.7	151	5.51	12.78	99.18	6.45167	1307	160.503
0	55	32	2019-01-15	2024-04-24	0	0	0	61	155	25.3902	139	2.34	0.51	1.54	2.9	62	3.1	252	5.35	9.18	96.3	6.09135	1926	154.661
0	55	72	2020-08-09	2024-04-24	0	0	0	65	160	25.3906	123	2.11	1.16	1.67	3.72	43	3.7	257	8.31	20.88	149.58	7.35348	1354	186.709
0	55	32	2018-01-23	2024-04-24	0	0	0	NULL	NULL	25.5113	133	2.2	0.64	1.76	2.63	48	4.17	245	6.18	11.52	111.24	6.46263	2283	164.87
1	55	22	2020-03-05	2024-04-24	0	0	0	70	165	25.7117	146	2.31	0.86	1.16	2.12	70	4.3	73	5.39	15.48	97.02	6.62132	1511	170.245
0	55	32	2021-06-21	2024-04-24	0	0	0	66	160	25.7812	118	2.07	1.17	1.15	2.55	42	6.5	244	5.27	21.06	94.86	6.90663	1038	178.062
0	55	52	2021-07-09	2024-04-24	0	1	0	63	156	25.8876	109	2.13	0.76	1.11	1.04	51	7.5	227	7.61	13.68	136.98	6.84262	1020	177.139
0	55	32	2020-07-24	2024-04-24	0	0	0	65	158	26.0375	133	2.2	1.94	3.71	1.72	54	6	111	4.45	34.92	80.1	7.24319	1370	188.594
0	55	52	2021-02-02	2024-04-24	0	0	0	67	160	26.1719	117	2.13	0.64	1.01	2.07	49	4.5	294	6.79	11.52	122.22	6.55676	1177	171.603
0	55	22	2021-07-07	2024-04-24	0	0	0	70	163	26.3465	124	2.04	0.99	1.14	1.8	64	5.1	280	6.62	17.82	119.16	6.96764	1022	183.573
0	55	32	2018-09-23	2024-04-24	0	0	0	NULL	NULL	26.4763	121	2.2	1.48	1	2.39	37	6.8	233	4.46	26.64	80.28	6.97479	2040	184.667
0	55	32	2022-03-13	2024-04-24	0	0	0	75	167	26.8923	108	2.2	0.71	1.46	2.24	37	3.6	173	6.52	12.78	117.36	6.61998	773	178.027
0	55	42	2020-11-20	2024-04-24	0	0	0	70	161	27.0051	77	1.98	1.18	1.2	2.06	114	7	309	5.46	21.24	98.28	6.95056	1251	187.701
0	55	52	2020-11-08	2024-04-24	0	0	0	75	166	27.2173	158	2	0.56	1.14	1.33	76	5.9	502	5.18	10.08	93.24	6.15258	1263	167.457
0	55	32	2021-05-20	2024-04-24	0	0	0	67	155	27.8876	98	2.25	0.71	1.11	2.65	133	9.3	419	10.87	12.78	195.66	7.13111	1070	198.87
1	55	32	2021-05-09	2024-04-24	0	0	0	82	171	28.0428	137	2.31	1.58	1.15	2.53	42	4.6	204	4.69	28.44	84.42	7.09045	1081	198.836
1	55	72	2022-04-11	2024-04-24	0	0	0	90	179	28.089	114	2.04	1.48	1.31	2.16	57	4.1	278	4.91	26.64	88.38	7.07091	744	198.615
0	55	72	2018-02-14	2024-04-24	0	0	0	NULL	NULL	28.171	108	2.38	2.05	1.17	3.01	83	6.29	313	5.34	36.9	96.12	7.48066	2261	210.738
1	55	72	2020-08-30	2024-04-24	0	0	0	NULL	NULL	28.2174	148	2.48	1.32	1.65	4.17	61	7.09	487	8.74	23.76	157.32	7.53314	1333	212.566
1	55	52	2018-08-21	2024-04-24	0	0	0	NULL	NULL	28.221	127	2.17	0.37	1.14	2.16	47	5.76	343	7.34	6.66	132.12	6.08668	2073	171.772
0	55	32	2022-03-19	2024-04-24	0	0	0	68	155	28.3039	140	2.23	0.94	1.19	3.05	74	7.3	320	5.4	16.92	97.2	6.71212	767	189.979
1	55	72	2019-10-07	2024-04-24	0	0	0	NULL	NULL	28.3163	129	2.3	1.28	1.61	3.05	48	6.71	305	8.92	23.04	160.56	7.52275	1661	213.017
0	55	32	2022-05-10	2024-04-24	0	0	0	NULL	NULL	28.6468	114	2.15	1.01	1.35	3.05	61	6.3	359	5.17	18.18	93.06	6.74042	715	193.092
1	55	52	2021-07-03	2024-04-24	0	0	0	82	169	28.7105	138	2.17	1.59	1.28	2.23	57	6.6	312	5.39	28.62	97.02	7.23588	1026	207.745
0	55	32	2018-03-22	2024-04-24	0	0	0	NULL	NULL	30.1572	143	2.39	2.27	1.33	4.34	48	5.5	212	5.17	40.86	93.06	7.55025	2225	227.694
1	55	22	2021-03-22	2024-04-24	0	0	0	77.5	160	30.2734	128	2.04	0.72	1.26	1.73	56	3.5	237	5.5	12.96	99	6.46384	1129	195.683
0	56	52	2022-05-19	2024-04-24	0	0	0	47	162	17.9089	113	2.03	0.93	1.27	2.36	38	3.7	221	4.49	16.74	80.82	6.51688	706	116.71
0	56	72	2020-01-15	2024-04-24	0	0	0	NULL	NULL	19.184	118	2.3	0.77	1.57	2.48	56	8.57	277	7.61	13.86	136.98	6.85569	1561	131.519
0	56	52	2021-08-08	2024-04-24	0	0	0	51.5	163	19.3835	116	2.17	1.43	1.23	2.28	32	3.9	163	5.46	25.74	98.28	7.14272	990	138.451
0	56	32	2020-05-17	2024-04-24	0	0	0	51	160	19.9219	109	1.98	0.77	1.18	1.3	47	6.2	263	6.59	13.86	118.62	6.71178	1438	133.711
1	56	52	2021-09-28	2024-04-24	0	0	0	55	163	20.7008	114	2.13	0.37	1.87	1.82	43	4.3	172	3.28	6.66	59.04	5.28119	939	109.325
1	56	52	2018-08-31	2024-04-24	0	0	0	NULL	NULL	20.747	136	2.18	1.25	1.11	1.91	81	4.75	376	5.25	22.5	94.5	6.96897	2063	144.585
0	56	22	2018-06-04	2024-04-24	0	0	0	NULL	NULL	20.7569	134	2.41	1.95	1.35	3.21	58	5.83	175	13.45	35.1	242.1	8.3544	2151	173.412
1	56	72	2021-07-31	2024-04-24	0	0	0	60	170	20.7612	128	2.33	0.59	2.17	2.9	58	6.4	241	5.36	10.62	96.48	6.23893	998	129.528
1	56	52	2021-07-24	2024-04-24	0	0	0	60	170	20.7612	129	2.16	0.7	1.57	2.88	41	5.1	162	5.37	12.6	96.66	6.41175	1005	133.116
0	56	32	2019-10-12	2024-04-24	0	0	0	50	155	20.8117	142	2.25	1.58	1.28	3.45	93	3.8	427	5.67	28.44	102.06	7.28021	1656	151.513
0	56	32	2020-06-21	2024-04-24	0	0	0	54	159	21.3599	114	2.17	2.39	1.39	3.32	62	6.3	184	16.54	43.02	297.72	8.76467	1403	187.213
0	56	32	2019-04-18	2024-04-24	0	0	0	60	165	22.0386	119	2.26	1.01	1.16	2.27	54	6	337	9.03	18.18	162.54	7.2981	1833	160.84
1	56	22	2019-12-04	2024-04-24	0	0	0	65	170	22.4913	157	2.18	0.79	1.81	2.15	50	4.5	362	5.44	14.22	97.92	6.54565	1603	147.221
0	56	32	2022-02-14	2024-04-24	0	0	0	60	162	22.8624	116	2.09	0.62	1.43	2	31	4.4	144	5.87	11.16	105.66	6.37942	800	145.849
0	56	72	2020-12-06	2024-04-24	0	0	0	60	162	22.8624	134	2.31	0.68	1.1	2.18	52	5.2	314	5.39	12.24	97.02	6.38648	1235	146.01
0	56	22	2022-03-07	2024-04-24	0	0	0	55	155	22.8928	146	2.4	1.8	1.04	3.87	72	12.4	300	6.77	32.4	121.86	7.58788	779	173.708
1	56	22	2021-06-05	2024-04-24	0	0	0	65	168	23.03	115	2.22	3.86	1.34	3.04	58	7.7	302	8.24	69.48	148.32	8.54726	1054	196.844
1	56	72	2020-11-17	2024-04-24	0	0	0	NULL	NULL	23.3076	122	2.29	1.11	0.77	1.73	140	7.64	399	7.66	19.98	137.88	7.22797	1254	168.467
0	56	32	2022-03-26	2024-04-24	0	0	0	60	160	23.4375	139	2.17	1.25	1.84	3.24	60	3.7	275	5.69	22.5	102.42	7.04945	760	165.221
0	56	72	2021-12-05	2024-04-24	0	0	0	60	160	23.4375	126	2.15	5.4	1.13	2.23	34	5.5	207	13.16	97.2	236.88	9.35118	871	219.168
0	56	22	2019-05-12	2024-04-24	0	0	0	60	160	23.4375	138	2.1	0.7	1.31	3.07	66	5.2	361	5.58	12.6	100.44	6.45011	1809	151.174
0	56	52	2018-03-11	2024-04-24	0	0	0	NULL	NULL	23.4837	153	2.32	0.67	1.4	1.26	59	5.6	279	5.62	12.06	101.16	6.41345	2236	150.611
1	56	72	2022-05-29	2024-04-24	0	0	0	68	170	23.5294	120	2.11	0.59	1.4	2.31	64	7.4	218	5.73	10.62	103.14	6.30568	696	148.369
0	56	52	2021-08-29	2024-04-24	0	0	0	62	162	23.6244	138	2.07	0.89	1.39	1.7	76	5.6	308	4.46	16.02	80.28	6.46621	969	152.761
1	56	72	2020-12-27	2024-04-24	0	0	0	70	172	23.6614	106	2.12	0.54	1.88	2.07	53	8.5	178	6.61	9.72	118.98	6.35999	1214	150.487
0	56	32	2020-03-12	2024-04-24	0	1	0	65	165	23.8751	114	2.11	0.63	1.48	2.33	66	8.3	333	5.07	11.34	91.26	6.2489	1504	149.193
0	56	32	2019-08-13	2024-04-24	0	0	0	65	165	23.8751	123	2.2	0.88	1.24	2.27	45	6.9	225	8.95	15.84	161.1	7.15142	1716	170.741
1	56	72	2019-12-20	2024-04-24	0	0	0	NULL	NULL	23.9586	144	1.9	1.45	1.07	1.77	63	5.48	531	6.06	26.1	109.08	7.26087	1587	173.96
1	56	72	2019-03-27	2024-04-24	0	0	0	70	170	24.2215	134	2.14	0.93	1.35	1.84	72	7.1	237	5.44	16.74	97.92	6.7088	1855	162.497
1	56	72	2022-07-13	2024-04-24	0	0	0	NULL	NULL	24.7194	119	2.29	1.38	2.25	2.31	53	5.5	339	4.31	24.84	77.58	6.87062	651	169.838
1	56	32	2019-04-30	2024-04-24	0	0	0	69	167	24.7409	130	2.25	1.44	1.91	2.27	65	5	296	5.06	25.92	91.08	7.07361	1821	175.008
1	56	72	2020-06-16	2024-04-24	0	0	0	65	162	24.7676	133	2.1	0.37	1.3	2.24	67	3.7	161	6.13	6.66	110.34	5.90654	1408	146.291
1	56	52	2022-05-04	2024-04-24	0	0	0	70	168	24.8016	130	2.37	1.53	1.35	3.61	53	5.6	256	5.36	27.54	96.48	7.19183	721	178.369
0	56	52	2022-03-02	2024-04-24	0	0	0	70	168	24.8016	117	2.16	1.02	1.63	3.06	50	4.6	249	5.6	18.36	100.8	6.83017	784	169.399
0	56	72	2019-05-04	2024-04-24	0	0	0	NULL	NULL	24.9518	134	2.25	2.08	1.33	3.45	200	4.31	210	5.72	37.44	102.96	7.56393	1817	188.734
0	56	52	2022-07-24	2024-04-24	0	0	0	NULL	NULL	25.1696	146	2.36	1.07	1	1.32	59	4.6	346	5.53	19.26	99.54	6.86544	640	172.801
1	56	72	2019-10-09	2024-04-24	0	0	0	NULL	NULL	25.2949	151	2.21	1.43	1.5	2.9	68	5.34	299	5.6	25.74	100.8	7.16804	1659	181.315
0	56	32	2020-06-09	2024-04-24	0	0	0	61	154	25.721	116.5	2.18	1.69	0.93	2.48	65	4.1	224	6.7	30.42	120.6	7.51443	1415	193.279
0	56	32	2018-08-31	2024-04-24	0	0	0	NULL	NULL	25.863	132	2.27	2.41	1.04	2.89	48	7.35	268	7.42	43.38	133.56	7.9714	2063	206.165
1	56	22	2020-10-13	2024-04-24	0	1	0	75	170	25.9516	117	2.23	0.66	1.59	1.73	44	9.5	210	5.35	11.88	96.3	6.34918	1289	164.771
1	56	52	2022-06-28	2024-04-24	0	0	0	70	164	26.0262	161	2.15	1	1.76	3.04	62	5.8	229	5.71	18	102.78	6.82982	666	177.754
0	56	22	2020-01-06	2024-04-24	0	0	0	70	163	26.3465	127	2.13	0.97	1.33	3.04	62	6.5	209	6.78	17.46	122.04	6.97111	1570	183.664
0	56	52	2020-05-12	2024-04-24	0	0	0	65	156	26.7094	123	2.29	1.49	1.3	3.87	79	3.6	338	5.47	26.82	98.46	7.18565	1443	191.924
0	56	32	2019-12-13	2024-04-24	0	1	0	70	160	27.3438	138	2.04	1.34	1.08	3.13	55	3.7	320	5.41	24.12	97.38	7.06852	1594	193.28
0	56	72	2018-12-24	2024-04-24	0	0	0	75	165	27.5482	126	2.18	0.75	1.36	1.37	54	6.5	286	5.31	13.5	95.58	6.46951	1948	178.223
1	56	32	2021-11-24	2024-04-24	0	0	0	80	170	27.6817	151	2.08	1.82	1.04	2.95	75	5.5	306	4.96	32.76	89.28	7.28784	882	201.739
0	56	32	2021-01-13	2024-04-24	0	0	0	60	147	27.7662	121	2.25	0.98	1.12	3.32	81	6.7	367	6.62	17.64	119.16	6.95749	1197	193.183
1	56	32	2022-04-12	2024-04-24	0	0	0	NULL	NULL	29.2651	119	2.11	1.1	1.94	2.68	39	7.1	246	4.76	19.8	85.68	6.74315	743	197.339
0	57	22	2019-11-04	2024-04-24	0	0	0	44	160	17.1875	138	2.1	0.63	1.03	1.94	100	5.7	380	4.57	11.34	82.26	6.14507	1633	105.618
0	57	72	2020-10-21	2024-04-24	0	0	0	50	165	18.3655	117	2.15	0.61	1.48	3.13	55	7.8	212	6.73	10.98	121.14	6.49988	1281	119.373
0	57	52	2021-07-24	2024-04-24	0	0	0	50	160	19.5312	125.1	2.04	1.38	1.34	1.87	66	7.6	405	7.48	24.84	134.64	7.42191	1005	144.959
0	57	32	2018-04-11	2024-04-24	0	0	0	NULL	NULL	19.5582	134	2.35	1.45	1.73	3.66	57	4.04	292	5.37	26.1	96.66	7.13999	2205	139.645
1	57	72	2020-12-28	2024-04-24	0	0	0	NULL	NULL	20.2638	144	2.1	1.12	1.02	2.34	77	11.84	362	4.28	20.16	77.04	6.65488	1213	134.853
0	57	72	2020-03-13	2024-04-24	0	1	0	NULL	NULL	20.3738	158.9	2.37	1.2	1.29	2.87	71	7.29	351	5.05	21.6	90.9	6.88931	1503	140.362
1	57	22	2020-04-05	2024-04-24	0	0	0	60	170	20.7612	92	2.22	0.86	1.42	2.47	60	6	273	5.34	15.48	96.12	6.612	1480	137.273
0	57	32	2020-08-09	2024-04-24	0	0	0	50	154	21.0828	109	2.14	2.25	1.06	2.65	56	4.9	209	6.5	40.5	117	7.77033	1354	163.82
1	57	52	2022-05-10	2024-04-24	0	0	0	60	168	21.2585	140	2.27	0.39	1.81	2.35	58	7	283	5.26	7.02	94.68	5.80612	715	123.429
0	57	32	2021-08-06	2024-04-24	0	0	0	55	160	21.4844	109	2.08	0.52	1.68	2.93	49	5.3	154	5.44	9.36	97.92	6.12745	992	131.644
1	57	52	2021-04-04	2024-04-24	0	0	0	55	160	21.4844	144	2.18	0.6	1.56	3.8	79	8.8	434	6.46	10.8	116.28	6.4424	1116	138.411
0	57	32	2021-07-12	2024-04-24	0	0	0	52.5	155	21.8522	121	2.39	0.28	1.4	1.53	73	4.3	285	5.36	5.04	96.48	5.49359	1017	120.047
0	57	52	2021-11-13	2024-04-24	0	0	0	63	168	22.3214	126	2.39	1.96	1.37	4.09	60	4.1	297	5.84	35.28	105.12	7.52527	893	167.975
0	57	72	2021-12-09	2024-04-24	0	0	0	NULL	NULL	22.693	129	2.18	0.38	2.17	1.72	67	5	328	5.14	6.84	92.52	5.75707	867	130.645
0	57	52	2021-11-04	2024-04-24	0	0	0	60	162	22.8624	118	2.13	1.23	1.63	2.91	47	4.7	119	5.97	22.14	107.46	7.08136	902	161.897
1	57	72	2020-12-10	2024-04-24	0	0	0	67	171	22.913	113	2.18	1.04	1.89	3.68	45	7	268	4.36	18.72	78.48	6.59929	1231	151.21
0	57	72	2020-05-26	2024-04-24	0	0	0	NULL	NULL	23.0504	112	2.25	0.86	1.11	2.02	57	5.77	351	5.89	15.48	106.02	6.71003	1429	154.669
0	57	72	2020-08-15	2024-04-24	0	0	0	NULL	NULL	23.2216	137	2.46	2.45	1.32	3.47	43	4.13	384	5.96	44.1	107.28	7.76875	1348	180.403
1	57	42	2020-06-26	2024-04-24	0	0	0	75	178	23.6713	144	2.27	1.02	1.71	3.4	59	4.42	434	6.77	18.36	121.86	7.0199	1398	166.17
1	57	32	2020-07-19	2024-04-24	0	0	0	67	167	24.0238	137	2.09	1.21	0.98	2.42	78	9.2	239	3.03	21.78	54.54	6.38678	1375	153.435
1	57	52	2020-01-07	2024-04-24	0	0	0	72	173	24.0569	77	2.45	0.41	1.22	1.51	86	10.8	209	5.08	7.38	91.44	5.82131	1569	140.043
0	57	32	2022-03-11	2024-04-24	0	0	0	65	164	24.1672	126	2.25	0.59	1.82	2.63	62	7.7	249	5.37	10.62	96.66	6.24079	775	150.822
0	57	22	2019-12-25	2024-04-24	0	0	0	65	164	24.1672	120	2.15	0.59	1.68	2.72	55	7.8	270	5.73	10.62	103.14	6.30568	1582	152.39
1	57	42	2021-11-26	2024-04-24	0	1	1	70	170	24.2215	151.3	2.34	0.58	1.43	1.67	61	4.9	131	4.47	10.44	80.46	6.04026	880	146.304
1	57	22	2020-07-12	2024-04-24	0	0	0	70	170	24.2215	129	2.34	0.71	1.44	2.52	42	2.6	193	5.17	12.78	93.06	6.38798	1382	154.726
0	57	42	2022-05-29	2024-04-24	0	0	0	NULL	NULL	24.399	143	2.42	0.78	1.08	2.53	53	6.18	444	5.11	14.04	91.98	6.47033	696	157.869
1	57	42	2022-01-17	2024-04-24	0	0	0	70	169	24.5089	111	2.22	0.63	1.69	4.18	41	5.4	194	10.53	11.34	189.54	6.97979	828	171.067
1	57	72	2018-07-14	2024-04-24	0	0	0	NULL	NULL	25.0226	147.2	2.43	2.22	1.31	3.5	44	3.36	236	4.79	39.96	86.22	7.45163	2111	186.459
1	57	32	2021-03-01	2024-04-24	0	0	0	63	158	25.2363	88	2.17	0.75	1.22	1.68	89	6.1	286	7.37	13.5	132.66	6.79733	1150	171.54
1	57	72	2021-09-14	2024-04-24	0	0	0	65	160	25.3906	126	2.15	1.07	1.13	2.05	89	6.8	436	9.22	19.26	165.96	7.37663	953	187.297
0	57	42	2019-12-18	2024-04-24	0	0	0	65	160	25.3906	133.9	2.3	2.02	1.13	2.64	67	6.7	308	5.6	36.36	100.8	7.51346	1589	190.771
0	57	22	2019-06-17	2024-04-24	0	0	0	65	160	25.3906	148	2.15	1.23	1.07	1.98	57	3.8	288	5.34	22.14	96.12	6.96984	1773	176.968
0	57	22	2018-11-16	2024-04-24	0	0	0	NULL	NULL	25.8223	125	2.21	0.53	1.46	2.76	33	4.22	181	6.3	9.54	113.4	6.29327	1986	162.507
0	57	72	2020-01-16	2024-04-24	0	0	0	NULL	NULL	25.9325	138.6	2.3	0.87	1.04	2.13	66	4.95	272	4.27	15.66	76.86	6.39995	1560	165.966
1	57	32	2020-06-30	2024-04-24	0	0	0	68	160	26.5625	131	2.15	0.77	1.39	2.14	77	3.9	272	5.99	13.86	107.82	6.61632	1394	175.746
1	57	52	2022-01-30	2024-04-24	0	0	0	79	172	26.7036	132	2.24	0.53	1.85	2.31	38	5.1	301	6.25	9.54	112.5	6.2853	815	167.84
0	57	22	2021-08-13	2024-04-24	0	0	0	71	158	28.441	114	2.22	0.99	1.45	1.38	81	7.3	335	10.23	17.82	184.14	7.40287	985	210.545
0	58	22	2018-03-24	2024-04-24	0	0	0	NULL	NULL	16.2518	153	2.27	0.75	1.77	2.68	46	4.66	201	4.93	13.5	88.74	6.39525	2223	103.935
0	58	72	2020-05-19	2024-04-24	0	0	0	NULL	NULL	16.5055	146.2	2.2	0.99	1.47	2.78	63	8.55	246	6.33	17.82	113.94	6.92285	1436	114.265
0	58	32	2021-02-24	2024-04-24	0	0	0	NULL	NULL	18.2017	151	2.39	1.26	1.79	2.62	71	6.91	331	5.65	22.68	101.7	7.05036	1155	128.329
1	58	72	2022-02-19	2024-04-24	0	0	0	55	170	19.0311	120	2.22	0.71	1.81	4.16	40	5.9	219	5.67	12.78	102.06	6.4803	795	123.327
1	58	52	2022-07-18	2024-04-24	0	0	0	50	160	19.5312	120	2.04	0.5	1.89	1.51	50	5.7	295	5.15	9	92.7	6.03345	646	117.841
1	58	32	2018-12-18	2024-04-24	0	0	0	NULL	NULL	19.9181	128	2.41	2.49	1.34	2.5	82	9.02	389	12.22	44.82	219.96	8.50295	1954	169.363
1	58	32	2021-07-29	2024-04-24	0	0	0	58	170	20.0692	109	2.16	0.97	1.67	2.28	34	3.8	313	4.91	17.46	88.38	6.64841	1000	133.428
0	58	32	2022-07-25	2024-04-24	0	0	0	50	155	20.8117	133	2.21	0.76	0.98	4.11	79	5.1	271	5.21	13.68	93.78	6.46374	639	134.521
0	58	42	2022-06-19	2024-04-24	0	0	0	50	154	21.0828	143	2.27	0.96	1.02	2.42	76	5.3	187	5.78	17.28	104.04	6.80118	675	143.388
0	58	52	2022-04-12	2024-04-24	0	0	0	55	160	21.4844	104	2.04	2.72	1.29	1.75	46	7.2	322	5.43	48.96	97.74	7.78017	743	167.152
0	58	42	2022-03-01	2024-04-24	0	0	0	55	158	22.0317	124	2.23	1.39	1.66	3.71	62	4.4	184	6.23	25.02	112.14	7.24628	785	159.648
0	58	32	2019-03-21	2024-04-24	0	0	0	60	165	22.0386	120	2.14	0.73	1.41	1.98	49	5.6	131	5.87	13.14	105.66	6.54274	1861	144.193
1	58	72	2021-08-12	2024-04-24	0	1	1	67	173	22.3863	123	2.34	0.41	2.07	2.83	32	4.5	133	6.03	7.38	108.54	5.99275	986	134.155
1	58	52	2021-10-18	2024-04-24	0	0	0	65	170	22.4913	97	2.25	0.96	1.1	3.48	54	7.6	207	4.65	17.28	83.7	6.58364	919	148.075
0	58	32	2021-10-14	2024-04-24	0	0	0	60	162	22.8624	122	2.26	1.23	1.56	3.05	39	6.2	152	22.69	22.14	408.42	8.41653	923	192.422
0	58	52	2022-05-19	2024-04-24	0	0	0	60	160	23.4375	130	2.02	0.73	1.16	1.86	76	5.8	356	5.65	13.14	101.7	6.50454	706	152.45
1	58	22	2021-07-01	2024-04-24	0	0	0	72.5	175	23.6735	131	2.17	2.1	1.34	2.25	43	6.26	254	4.6	37.8	82.8	7.35559	1028	174.132
0	58	32	2018-12-06	2024-04-24	0	0	0	62	160	24.2188	131	2.1	0.73	1.55	2.8	43	3.1	210	5.66	13.14	101.88	6.50631	1966	157.575
1	58	32	2021-03-09	2024-04-24	0	0	0	70	170	24.2215	101	2.11	1.89	0.86	1.92	43	6.4	323	8.51	34.02	153.18	7.86542	1142	190.512
1	58	32	2019-11-30	2024-04-24	0	0	0	70	170	24.2215	127	2.22	0.87	1.47	2.16	60	5.8	185	3.56	15.66	64.08	6.21809	1607	150.611
0	58	32	2021-06-04	2024-04-24	0	0	0	66	165	24.2424	145	2.14	1.63	0.73	2.1	45	6.7	197	4.96	29.34	89.28	7.17758	1055	174.002
1	58	32	2018-02-03	2024-04-24	0	0	0	NULL	NULL	24.2538	109	2.19	1.12	1.49	3.09	68	9.98	262	12.98	20.16	233.64	7.76433	2272	188.314
1	58	32	2020-07-14	2024-04-24	0	0	0	NULL	NULL	24.5242	140	2.31	1.63	1.21	3.11	59	6	247	6.06	29.34	109.08	7.37789	1380	180.937
0	58	32	2021-12-24	2024-04-24	0	0	0	63	160	24.6094	109	2.01	0.59	2.08	1.88	61	4	160	5.53	10.62	99.54	6.27015	852	154.305
0	58	22	2020-03-18	2024-04-24	0	0	0	65	161	25.0762	116	2.12	1.09	1.56	1.83	42	6.1	137	5.22	19.62	93.96	6.82627	1498	171.177
0	58	32	2022-06-27	2024-04-24	0	0	0	67	163	25.2174	120	2.14	0.79	0.96	1.44	73	14.7	243	14.57	14.22	262.26	7.53084	667	189.908
0	58	52	2021-12-09	2024-04-24	0	0	0	60	154	25.2994	112	2.17	1.62	1.2	3.32	99	5.5	268	5.03	29.16	90.54	7.18544	867	181.787
1	58	32	2022-01-30	2024-04-24	0	0	0	72	168	25.5102	100	2.08	0.6	0.99	1.58	65	11.1	310	5.27	10.8	94.86	6.2388	815	159.153
1	58	52	2021-08-28	2024-04-24	0	0	0	67	162	25.5296	90	1.66	0.37	0.84	1.1	62	4.3	232	3.98	6.66	71.64	5.47463	970	139.765
0	58	72	2020-03-29	2024-04-24	0	0	0	NULL	NULL	25.6352	158	2.37	9.67	0.97	4.12	72	8.89	293	4.95	174.06	89.1	8.95601	1487	229.589
1	58	22	2019-12-25	2024-04-24	0	0	0	NULL	NULL	25.7773	138	2.17	0.88	1.37	2.86	69	5.63	373	5.29	15.84	95.22	6.62558	1582	170.79
0	58	32	2018-03-09	2024-04-24	0	0	0	NULL	NULL	25.8942	141	2.15	2.26	1.18	3.46	51	5.8	364	4.32	40.68	77.76	7.36622	2238	190.742
1	58	32	2019-10-23	2024-04-24	0	0	0	75	170	25.9516	146	2.21	0.93	1.23	2.07	76	8	370	4.67	16.74	84.06	6.55618	1645	170.143
0	58	22	2018-12-01	2024-04-24	0	0	0	NULL	NULL	26.2714	138.3	2.31	3.64	1.48	3.1	55	4.95	309	4.38	65.52	78.84	7.85663	1971	206.405
0	58	52	2019-12-18	2024-04-24	0	0	0	68	158	27.2392	79	1.95	1.24	1.29	3.33	66	5.7	352	10.07	22.32	181.26	7.61227	1589	207.352
0	58	32	2021-03-02	2024-04-24	0	0	0	70	160	27.3438	141	2.11	2.47	0.91	1.99	82	6.1	404	7.23	44.46	130.14	7.97005	1149	217.931
0	58	32	2020-12-19	2024-04-24	0	0	0	74	162	28.1969	113	2.09	0.86	1.16	1.78	75	5.1	416	6.24	15.48	112.32	6.76775	1222	190.83
1	58	72	2022-07-23	2024-04-24	0	1	1	80	167	28.6851	128	2.02	0.52	2.22	2.05	55	4.4	191	6.31	9.36	113.58	6.27581	641	180.022
1	58	32	2022-05-11	2024-04-24	0	0	0	90	175	29.3878	90	2.07	1.92	1.42	3.1	101	15.44	288	5.14	34.56	92.52	7.37697	714	216.793
0	58	52	2020-08-06	2024-04-24	0	0	0	70	150	31.1111	147	2.15	3.09	1.02	1.45	69	5.8	349	5.05	55.62	90.9	7.83516	1357	243.76
0	58	32	2020-01-19	2024-04-24	0	0	0	80	160	31.25	78	2.43	1.17	1.01	0.74	200	18.4	410	9.1	21.06	163.8	7.45287	1557	232.902
0	59	72	2021-10-23	2024-03-03	1	0	0	35	158	14.0202	131	2.28	0.7	1.12	2.3	81	7.5	273	4.74	12.6	85.32	6.28696	862	88.1443
1	59	72	2020-05-16	2024-04-24	0	0	0	45	170	15.5709	124	2.14	0.73	1.45	2.88	46	5.3	352	4.96	13.14	89.28	6.37429	1439	99.2537
0	59	32	2020-09-11	2024-04-24	0	0	0	45	158	18.026	106	2.2	1.57	1.01	1.91	68	5.4	142	5.1	28.26	91.8	7.16791	1321	129.208
0	59	52	2020-08-11	2024-04-24	0	0	0	50	166	18.1449	108	2.14	1.56	1.03	1.88	47	4.4	272	9.93	28.08	178.74	7.82784	1352	142.035
1	59	32	2018-03-26	2024-04-24	0	0	0	NULL	NULL	18.1902	124	2.15	1.01	1.45	1.75	57	5	204	6.87	18.18	123.66	7.02471	2221	127.781
0	59	32	2022-06-11	2024-04-24	0	0	0	45	155	18.7305	139	2.26	1.21	1.66	4.35	95	4.5	536	4.66	21.78	83.88	6.81723	683	127.69
0	59	32	2021-11-06	2024-04-24	0	0	0	54	165	19.8347	127	2.13	1.4	1.48	3.1	48	8.9	231	3.92	25.2	70.56	6.79016	900	134.681
0	59	52	2022-06-09	2024-04-24	0	0	0	48	155	19.9792	120	2.15	0.51	1.79	2.41	120	8.1	459	6.41	9.18	115.38	6.27211	685	125.312
1	59	72	2022-06-07	2024-04-24	0	1	0	55	165	20.202	167	2.46	2.49	1.17	2.85	74	7.4	321	9.5	44.82	171	8.25117	687	166.69
1	59	32	2018-08-07	2024-04-24	0	0	0	NULL	NULL	20.4681	121	2.07	1.2	1.16	2.35	39	4.38	251	5.59	21.6	100.62	6.9909	2087	143.091
0	59	72	2020-06-06	2024-04-24	0	0	0	NULL	NULL	20.7949	156	2.2	0.99	1.56	2.38	71	5	377	3.95	17.82	71.1	6.45126	1418	134.153
0	59	72	2022-02-19	2024-04-24	0	0	0	50	155	20.8117	111	2.29	0.39	1.24	2.23	70	3.9	207	7.42	7.02	133.56	6.15017	795	127.995
0	59	72	2022-05-06	2024-04-24	0	1	0	52	158	20.83	117	2.33	2.26	0.95	3.36	89	10.1	288	17.62	40.68	317.16	8.772	719	182.721
0	59	42	2019-03-17	2024-04-24	0	0	0	54	160	21.0938	153	2.05	0.55	1.65	2.51	62	4.4	288	5.96	9.9	107.28	6.27483	1865	132.36
0	59	32	2019-10-10	2024-04-24	0	0	0	50	153	21.3593	105	2.14	0.58	1.35	1.68	62	4.1	245	5.27	10.44	94.86	6.2049	1658	132.532
1	59	22	2020-09-19	2024-04-24	0	0	0	65	173	21.7181	92	2.06	0.96	1.16	1.78	62	6.1	291	5.74	17.28	103.32	6.79423	1313	147.558
0	59	32	2022-06-03	2024-04-24	0	0	0	60	165	22.0386	138	2.33	0.98	1.16	3.76	51	3.6	287	5.43	17.64	97.74	6.75933	691	148.966
0	59	52	2018-12-26	2024-04-24	0	0	0	60	165	22.0386	128	2.3	1.5	1.65	2.42	51	5.4	198	4.57	27	82.26	7.01257	1946	154.547
0	59	52	2019-09-11	2024-04-24	0	1	0	NULL	NULL	22.2647	146	2.35	0.81	1.16	2.28	200	4.69	232	5.88	14.58	105.84	6.64843	1687	148.025
0	59	52	2022-01-01	2024-04-24	0	1	0	57	158	22.8329	126	1.91	0.73	1.27	0.96	74	5	304	5.42	13.14	97.56	6.46298	844	147.568
0	59	32	2022-03-15	2024-04-24	0	0	0	60	162	22.8624	141	2.11	0.61	1.52	1.73	61	6.1	289	5.79	10.98	104.22	6.34943	771	145.163
0	59	32	2018-03-03	2024-04-24	0	0	1	NULL	NULL	23.1696	132	2.1	0.77	1.61	2.31	46	5.6	229	5.56	13.86	100.08	6.54183	2244	151.572
0	59	32	2021-04-03	2024-04-24	0	0	0	60	160	23.4375	139	2.2	0.59	1.79	2.18	54	5.9	272	5	10.62	90	6.1694	1117	144.595
1	59	52	2020-04-29	2024-04-24	0	0	0	60	160	23.4375	120	2.07	0.7	1.45	2.34	64	5.7	124	4.82	12.6	86.76	6.3037	1456	147.743
1	59	32	2021-05-06	2024-04-24	0	0	0	65	166	23.5883	119	2.08	1.2	1.29	2.5	176	21.6	579	6.65	21.6	119.7	7.16453	1084	168.999
0	59	32	2021-09-21	2024-04-24	0	0	0	61	160	23.8281	114	2.11	0.67	1.5	1.84	82	10.7	378	5.07	12.06	91.26	6.31046	946	150.366
0	59	32	2021-05-17	2024-04-24	0	0	0	69	169	24.1588	133	2.2	1.49	1.15	2.79	38	3.8	197	5.39	26.82	97.02	7.17092	1073	173.241
0	59	52	2020-07-30	2024-04-24	0	0	0	62	160	24.2188	114	2.1	0.82	1.22	1.95	55	4.4	182	6.01	14.76	108.18	6.68257	1364	161.843
1	59	52	2018-04-15	2024-04-24	0	0	0	NULL	NULL	24.2363	139	2.16	1.02	1.49	3.46	54	6.85	208	5.36	18.36	96.48	6.78636	2201	164.476
0	59	42	2021-12-01	2024-04-24	0	0	0	60	155	24.974	122	2.13	0.97	0.82	2.84	56	3.5	188	6.57	17.46	118.26	6.93965	875	173.311
0	59	32	2022-02-20	2024-04-24	0	0	0	70	167	25.0995	154	2.3	0.78	1.4	1.5	47	5.1	184	6.73	14.04	121.14	6.74571	794	169.314
0	59	32	2021-11-21	2024-04-24	0	1	0	65	158	26.0375	88	2.12	0.61	1.56	2.5	73	5.1	236	6.79	10.98	122.22	6.50875	885	169.472
1	59	52	2019-07-08	2024-04-24	0	0	0	80	175	26.1224	114	2.22	0.84	1.62	2.14	75	5.67	248	6.82	15.12	122.76	6.8331	1752	178.497
0	59	72	2021-11-08	2024-04-24	0	0	0	62	154	26.1427	152	2.15	1.79	1.07	2.21	94	6.1	352	4.8	32.22	86.4	7.23843	898	189.232
1	59	52	2021-08-27	2024-04-24	0	0	0	72.5	165	26.6299	146.4	1.97	0.94	1.1	2.11	73	10.4	336	21.49	16.92	386.82	8.09331	971	215.524
0	59	52	2020-10-18	2024-04-24	0	0	0	66	156	27.1203	135	2.28	2.3	1.7	1.97	72	6.6	236	3.29	41.4	59.22	7.11139	1284	192.863
1	59	32	2022-06-21	2024-04-24	0	0	0	80	170	27.6817	130	2.29	1.88	1.57	4.01	34	5.2	205	3.43	33.84	61.74	6.95143	673	192.427
1	59	32	2021-08-06	2024-04-24	0	1	0	80	170	27.6817	110	2.28	1.74	1.27	1.68	72	8.1	313	4.71	31.32	84.78	7.19117	992	199.064
1	59	72	2022-06-04	2024-04-24	0	1	0	90	180	27.7778	97	2	0.8	1.21	1.9	65	7.2	259	5.61	14.4	100.98	6.589	690	183.028
1	59	52	2018-02-05	2024-04-24	0	0	0	NULL	NULL	27.8905	117	2.16	1.73	1.49	3.78	49	5.89	244	4.99	31.14	89.82	7.24315	2270	202.015
1	59	22	2022-04-23	2024-04-24	0	0	0	NULL	NULL	32.2386	127	2.18	0.99	1.64	3.46	42	4.3	305	4.67	17.82	84.06	6.61871	732	213.378
0	60	52	2018-09-13	2024-04-24	0	0	0	NULL	NULL	17.0751	129	2.3	1.13	1.39	2.99	53	4.7	264	4.97	20.34	89.46	6.81323	2050	116.336
1	60	72	2021-12-13	2024-04-24	0	0	0	47.5	160	18.5547	143	2.24	0.91	1.35	1.97	45	5.1	294	10.41	16.38	187.38	7.33605	863	136.118
0	60	52	2021-06-22	2024-04-24	0	0	0	43	152	18.6115	129	2.82	0.94	1.23	2.3	58	3.4	362	5.51	16.92	99.18	6.73229	1037	125.298
0	60	32	2022-07-02	2024-04-24	0	0	0	52	163	19.5717	101	2.09	0.79	1.17	1.99	57	8.9	214	19.76	14.22	355.68	7.83553	662	153.355
1	60	72	2020-09-27	2024-04-24	0	0	0	60	175	19.5918	130	2.11	0.77	1.5	2.17	51	4.5	340	6.86	13.86	123.48	6.75194	1305	132.283
0	60	32	2021-05-27	2024-04-24	0	0	0	50	158	20.0288	149	2.27	0.55	1.15	1.36	71	4.7	381	5.99	9.9	107.82	6.27985	1063	125.778
0	60	32	2018-10-13	2024-04-24	0	0	0	NULL	NULL	20.2979	126	2.18	0.92	1.86	2.44	43	6.5	253	4.43	16.56	79.74	6.49261	2020	131.786
0	60	32	2020-09-21	2024-04-24	0	0	0	56	165	20.5693	94	2.02	1.15	1.22	2.69	39	5.8	218	9.74	20.7	175.32	7.5036	1311	154.344
0	60	32	2021-10-30	2024-04-24	0	1	0	50	155	20.8117	140	2.14	0.62	1.49	1.63	81	5.1	359	5.23	11.16	94.14	6.26397	907	130.364
0	60	22	2020-11-14	2024-04-24	0	0	0	51.5	155	21.436	126	2.19	0.59	1.28	2.31	48	6.4	79	12.79	10.62	230.22	7.10863	1257	152.381
1	60	32	2021-05-25	2024-04-24	0	0	0	59	165	21.6713	143	2.19	2.44	1.17	2.9	39	5.9	225	9.9	43.92	178.2	8.27213	1065	179.267
0	60	32	2018-03-26	2024-04-24	0	0	0	NULL	NULL	21.9135	131	2.11	2.53	1.31	2.83	49	4	187	5.41	45.54	97.38	7.70406	2221	168.823
0	60	22	2021-06-02	2024-04-24	0	0	0	50	150	22.2222	127	2.21	1.11	1.23	3.26	56	6.8	181	5.11	19.98	91.98	6.82316	1057	151.626
0	60	32	2022-03-19	2024-04-24	0	0	0	62.5	167	22.4103	127	2.16	2.46	0.58	2.45	63	4.1	420	7.18	44.28	129.24	7.95906	767	178.365
1	60	32	2018-04-02	2024-04-24	0	0	0	NULL	NULL	22.4408	141	2.19	15.46	1.08	4.33	48	4.38	399	6.19	278.28	111.42	9.64879	2214	216.527
0	60	32	2020-09-18	2024-04-24	0	0	0	58	158	23.2335	136	2.08	0.94	1.41	1.54	79	7.4	307	5.01	16.92	90.18	6.63716	1314	154.204
0	60	42	2022-05-27	2024-04-24	0	0	0	60	160	23.4375	133	2	1.24	1.56	2.34	69	7	379	5.61	22.32	100.98	7.02726	698	164.701
0	60	72	2021-05-15	2024-04-24	0	0	0	60	160	23.4375	157	2.31	3.55	1.09	3.05	56	4.1	527	7.94	63.9	142.92	8.42646	1075	197.495
0	60	52	2018-03-12	2024-04-24	0	0	0	NULL	NULL	23.5781	130	2.27	1.04	1.25	2.61	68	8.7	362	5.51	18.72	99.18	6.83338	2235	161.118
0	60	22	2018-09-30	2024-04-24	0	0	0	NULL	NULL	24.1085	96	2.22	0.85	1.27	1.43	64	5.3	233	5.99	15.3	107.82	6.71517	2033	161.893
1	60	32	2021-09-28	2024-04-24	0	0	0	70	170	24.2215	127	2.2	1.23	1.98	3.7	36	6	193	6.98	22.14	125.64	7.23766	939	175.307
0	60	72	2020-09-03	2024-04-24	0	0	0	62.5	160	24.4141	146	2.18	1.6	0.7	3.33	74	3.7	272	5.12	28.8	92.16	7.19075	1329	175.556
0	60	32	2021-04-03	2024-04-24	0	0	0	55	150	24.4444	128	2.2	2.35	1.06	3.33	61	4.6	260	5.61	42.3	100.98	7.66656	1117	187.405
0	60	42	2019-09-28	2024-04-24	0	0	0	65	163	24.4646	141	2.13	0.78	1.13	2.45	61	3.6	223	5.17	14.04	93.06	6.48201	1670	158.58
1	60	32	2018-05-05	2024-04-24	0	0	0	NULL	NULL	24.7125	140.9	2.18	1.24	1.33	2.58	61	7.57	287	4.56	22.32	82.08	6.82003	2181	168.54
1	60	22	2018-07-04	2024-04-24	0	1	0	NULL	NULL	24.9482	139	2.37	0.88	1.63	2.86	50	3.97	216	5.2	15.84	93.6	6.60842	2121	164.868
0	60	22	2022-03-21	2024-04-24	0	0	0	66	162	25.1486	129	2.3	1.42	1.38	2.52	55	8.5	292	4.25	25.56	76.5	6.88517	765	173.152
0	60	72	2018-06-23	2024-04-24	0	0	0	NULL	NULL	25.1859	117	2.24	0.85	1.83	2.05	48	4.3	191	5.93	15.3	106.74	6.7051	2132	168.874
1	60	32	2019-05-10	2024-04-24	0	0	0	69	165	25.3444	135	2.2	0.69	1.2	2.42	71	6.4	212	5.6	12.42	100.8	6.4393	1811	163.2
0	60	32	2018-10-11	2024-04-24	0	0	0	NULL	NULL	25.3825	110	2.13	1.06	0.98	2.88	84	5.7	486	7.4	19.08	133.2	7.14735	2022	181.417
0	60	32	2021-08-11	2024-04-24	0	1	1	65	160	25.3906	134	2.08	0.85	1.08	1.92	65	3.8	215	6.29	15.3	113.22	6.76404	987	171.743
0	60	52	2018-12-21	2024-04-24	0	0	0	65	160	25.3906	159	2.1	2.07	1.47	4.85	71	3.4	356	5.89	37.26	106.02	7.5884	1951	192.674
0	60	72	2018-01-27	2024-04-24	0	0	0	NULL	NULL	25.8689	104	2.31	1.03	1.52	2.6	52	8.69	290	5.16	18.54	92.88	6.75809	2279	174.825
1	60	42	2022-01-22	2024-04-24	0	0	0	84	180	25.9259	99	2.08	0.53	1.8	1.43	51	7.03	224	7.33	9.54	131.94	6.44469	823	167.085
0	60	22	2018-09-22	2024-04-24	0	0	0	NULL	NULL	25.9829	137	2.24	0.64	1.5	2.21	58	5.4	284	4.97	11.52	89.46	6.24473	2041	162.256
0	60	52	2018-07-20	2024-04-24	0	0	0	NULL	NULL	26.0945	113.2	2.1	0.58	1.51	2.34	61	4.57	492	6.75	10.44	121.5	6.45241	2105	168.373
0	60	22	2020-03-31	2024-04-24	0	0	0	NULL	NULL	26.0965	129.8	2.2	0.87	1.04	2.78	78	9.83	315	3.78	15.66	68.04	6.27806	1485	163.835
1	60	22	2022-01-28	2024-04-24	0	0	0	75	167	26.8923	121	2.08	0.43	1.36	2.18	57	5.3	281	5.78	7.74	104.04	5.99803	817	161.301
0	60	22	2022-03-26	2024-04-24	0	0	0	70	158	28.0404	119	2.19	0.84	1.18	2.12	69	7.7	173	3.85	15.12	69.3	6.26132	760	175.57
0	60	32	2018-09-15	2024-04-24	0	0	0	NULL	NULL	28.8233	132	2.25	0.7	1.03	2.22	61	4.83	239	4.91	12.6	88.38	6.3222	2048	182.227
0	61	22	2018-10-29	2024-04-24	0	0	0	NULL	NULL	18.0346	158.1	2.31	1.15	1.43	3.04	42	5.51	236	4.36	20.7	78.48	6.69983	2004	120.829
0	61	42	2020-05-27	2024-04-24	0	0	0	46	158	18.4265	105	2.31	0.52	1.28	1.26	74	6.2	199	5.18	9.36	93.24	6.07847	1428	112.005
0	61	32	2018-07-03	2024-04-24	0	0	0	NULL	NULL	19.2452	129.1	2.27	2.43	1.72	2.74	51	3.64	501	4.86	43.74	87.48	7.55653	2122	145.427
0	61	52	2018-08-14	2024-04-24	0	0	0	NULL	NULL	19.6941	NA	2.18	0.93	2.13	2.9	51	5.95	241	4.6	16.74	82.8	6.54108	2080	128.821
1	61	72	2021-08-12	2024-04-24	0	0	0	57	170	19.7232	134	2.23	0.71	1.56	1.49	66	8.3	494	6.1	12.78	109.8	6.55339	986	129.254
0	61	22	2021-08-24	2024-04-24	0	0	0	54	165	19.8347	85	2.07	0.79	1.51	2.82	43	4.4	161	4.91	14.22	88.38	6.44315	974	127.798
0	61	32	2022-06-30	2024-04-24	0	0	0	50	156	20.5457	130	2.11	0.96	1.24	3.24	55	3.4	255	5.38	17.28	96.84	6.72946	664	138.261
0	61	32	2018-06-27	2024-04-24	0	0	0	NULL	NULL	21.2028	134	2.22	1.2	0.93	2.33	64	7.23	266	8.5	21.6	153	7.40998	2128	157.112
0	61	32	2018-11-30	2024-04-24	0	0	0	NULL	NULL	21.2075	156	2.16	1.5	1.29	2.78	200	3.8	397	5.52	27	99.36	7.20144	1972	152.725
1	61	52	2020-11-10	2024-04-24	0	0	0	60	168	21.2585	133	2.21	1.17	2.2	2.57	63	4.6	218	5.54	21.06	99.72	6.95659	1261	147.887
1	61	42	2021-07-07	2024-04-24	0	0	0	65	173	21.7181	124	2.14	0.44	1.39	2.51	67	5.3	242	6.99	7.92	125.82	6.2111	1022	134.893
0	61	32	2019-09-04	2024-04-24	0	0	0	55	155	22.8928	122	2.2	0.89	1.15	0.89	189	11.4	402	6.76	16.02	121.68	6.88209	1694	157.55
0	61	22	2019-01-07	2024-04-24	0	0	0	60	160	23.4375	105	2.03	0.7	1.96	1.77	76	6.7	176	4.37	12.6	78.66	6.20568	1934	145.446
0	61	52	2018-05-29	2024-04-24	0	0	0	NULL	NULL	23.8895	138	2.48	0.92	1.53	3.47	45	4.08	239	4.76	16.56	85.68	6.56446	2157	156.822
1	61	52	2019-07-08	2024-04-24	0	0	0	70	170	24.2215	113	1.95	0.49	1.35	1.39	84	4.8	267	5.82	8.82	104.76	6.13555	1752	148.612
0	61	32	2022-07-30	2024-04-24	0	0	0	69	168	24.4473	114	2.22	2.38	0.92	2.07	43	4.8	280	4.94	42.84	88.92	7.55206	634	184.627
1	61	72	2022-02-23	2024-04-24	0	0	0	71	170	24.5675	124	2.18	3.38	1.06	2.6	67	11.2	297	2.9	60.84	52.2	7.37018	791	181.067
0	61	72	2022-04-20	2024-04-24	0	1	0	62	158	24.8358	110	2.35	0.89	1.43	3.51	59	4.6	205	5.65	16.02	101.7	6.70272	735	166.467
0	61	32	2018-02-08	2024-04-24	0	0	0	NULL	NULL	24.9271	131	2.19	0.46	1.73	1.88	51	6.43	247	3.51	8.28	63.18	5.56668	2267	138.761
0	61	52	2018-02-13	2024-04-24	0	0	0	NULL	NULL	25.1277	111	2.44	3.42	1.51	4.5	47	4.88	347	6.1	61.56	109.8	8.12553	2262	204.176
1	61	32	2020-08-04	2024-04-24	0	0	0	65	160	25.3906	100	2.07	0.9	1.57	3.6	45	7.3	198	6.04	16.2	108.72	6.78064	1359	172.165
1	61	32	2019-09-28	2024-04-24	0	0	0	75	170	25.9516	145	2.24	1.35	1.79	3.29	46	4.4	235	6.03	24.3	108.54	7.18445	1670	186.448
0	61	72	2021-07-10	2024-04-24	0	0	0	NULL	NULL	26.0675	148	2.3	1.38	1.79	2.58	67	4.56	440	5.43	24.84	97.74	7.10162	1019	185.121
0	61	32	2019-08-16	2024-04-24	0	0	0	65	155	27.0552	135	2.08	0.47	1.09	1.77	75	5.6	230	6.63	8.46	119.34	6.22418	1713	168.396
1	61	32	2020-10-06	2024-04-24	0	0	0	78	168	27.6361	123	2.33	2.91	1.11	3.01	82	5.9	467	3.51	52.38	63.18	7.41137	1296	204.821
0	61	32	2019-11-19	2024-04-24	0	0	0	NULL	NULL	27.9085	145	2.28	1.49	1.3	3.82	57	6.8	440	5.76	26.82	103.68	7.23731	1618	201.983
0	61	32	2021-11-30	2024-04-24	0	0	0	70	158	28.0404	141	2.26	1.5	1.02	4.33	78	7.4	263	6.04	27	108.72	7.29147	876	204.455
0	61	42	2020-10-19	2024-04-24	0	0	0	75	155	31.2175	110	2.73	1.64	1.05	2.66	100	8.8	459	7.44	29.52	133.92	7.58916	1283	236.915
0	62	52	2019-03-05	2024-04-24	0	0	0	42.5	158	17.0245	138	2.18	0.54	1.12	1.35	90	7.9	223	4.87	9.72	87.66	6.0545	1877	103.075
1	62	72	2021-09-02	2024-04-24	0	0	0	55	170	19.0311	133	2.16	1.06	1.08	2.18	59	3.9	273	5	19.08	90	6.7553	965	128.561
0	62	42	2021-10-10	2024-04-24	0	0	0	52	163	19.5717	109	2.08	1.29	1.34	3.2	46	8.1	252	4.95	23.22	89.1	6.94163	927	135.859
1	62	72	2018-03-12	2024-04-24	0	0	0	NULL	NULL	19.8861	135	2.31	1.59	1.13	3.53	54	6.44	222	5.35	28.62	96.3	7.22843	2235	143.745
0	62	32	2021-10-03	2024-04-24	0	0	0	50	158	20.0288	120	2.51	0.9	1.2	3.28	72	6.9	258	5.45	16.2	98.1	6.67785	934	133.75
1	62	72	2019-04-09	2024-04-24	0	0	0	NULL	NULL	20.1444	117	2.18	0.47	1.27	1.79	50	8.13	206	5.05	8.46	90.9	5.95196	1842	119.899
1	62	52	2021-05-26	2024-04-24	0	0	0	55	165	20.202	132	2.52	1.19	1.18	2.31	56	7.2	257	4.48	21.42	80.64	6.76117	1064	136.589
1	62	42	2019-08-18	2024-04-24	0	0	0	55	165	20.202	146	2.11	11.78	1.13	3.18	58	5.3	532	9.27	212.04	166.86	9.78078	1711	197.592
0	62	42	2018-01-21	2024-04-24	0	0	0	NULL	NULL	20.3054	125	2.27	2.8	1.19	3.27	52	4.75	258	4.3	50.4	77.4	7.57583	2285	153.831
0	62	52	2020-09-16	2024-04-24	0	0	0	40	140	20.4082	102	2.08	1.69	0.87	3.28	79	11	148	5.78	30.42	104.04	7.36673	1316	150.341
1	62	72	2019-11-06	2024-04-24	0	1	0	NULL	NULL	20.6125	111	2.34	1.29	1.21	2.44	97	8.58	261	13.49	23.22	242.82	7.94419	1631	163.75
0	62	22	2019-11-24	2024-04-24	0	0	0	50	155	20.8117	113	2.11	0.5	1.11	1.78	127	9.3	297	7.92	9	142.56	6.46384	1613	134.523
0	62	32	2019-03-28	2024-04-24	0	0	0	50	155	20.8117	145	2.32	0.74	2.03	3.66	138	10	283	5.45	13.32	98.1	6.48211	1854	134.903
0	62	32	2021-12-30	2024-04-24	0	0	0	55	162	20.9572	133	2.16	0.95	1.75	3.7	55	4.5	261	5.09	17.1	91.62	6.66358	846	139.65
0	62	32	2020-11-23	2024-04-24	0	0	0	55	162	20.9572	116	2.91	0.97	1.14	3.31	66	6.5	217	15.07	17.46	271.26	7.76984	1248	162.834
0	62	72	2020-09-13	2024-04-24	0	0	0	52.5	158	21.0303	110	2.37	2.81	1.12	1.92	73	5.9	238	8.19	50.58	147.42	8.22369	1319	172.947
1	62	72	2020-10-29	2024-04-24	0	0	0	NULL	NULL	21.144	156	2.21	1.03	1.42	2.78	79	7.34	225	5.56	18.54	100.08	6.83275	1273	144.472
1	62	32	2021-04-11	2024-04-24	0	0	0	60	168	21.2585	129	2.28	1.88	1.08	2.78	53	3.8	329	6.1	33.84	109.8	7.52716	1109	160.016
1	62	32	2018-05-31	2024-04-24	0	0	0	NULL	NULL	21.4497	120	2.29	3.38	1.11	3.27	56	4.37	281	6.62	60.84	119.16	8.19557	2155	175.792
1	62	32	2021-11-11	2024-04-24	0	0	0	55	160	21.4844	163	2.21	0.86	1.13	2.13	68	3.4	330	5.19	15.48	93.42	6.58351	895	141.443
1	62	72	2020-06-01	2024-04-24	0	0	0	NULL	NULL	21.5675	128	2.2	0.56	1.29	1.86	48	3.13	153	4.42	10.08	79.56	5.99392	1423	129.274
0	62	72	2018-11-28	2024-04-24	0	0	0	NULL	NULL	21.7136	109	2.01	0.66	1.11	2.13	58	4.25	232	5.58	11.88	100.44	6.39127	1974	138.777
0	62	32	2018-07-16	2024-04-24	0	0	0	NULL	NULL	21.7796	137	2.28	0.52	1.61	2.37	48	5.67	253	5.26	9.36	94.68	6.0938	2109	132.721
1	62	32	2021-08-20	2024-04-24	0	0	0	56	160	21.875	108	2.23	0.74	0.75	0.75	62	11.2	281	6.91	13.32	124.38	6.71946	978	146.988
1	62	72	2020-01-27	2024-04-24	0	0	0	NULL	NULL	21.9855	138	2.35	0.65	1.61	2.9	43	4.05	263	4.97	11.7	89.46	6.26023	1549	137.634
0	62	22	2018-05-19	2024-04-24	0	0	0	NULL	NULL	22.1415	129	2.13	0.77	1.61	2.69	37	3.4	136	5.36	13.86	96.48	6.5052	2167	144.035
0	62	32	2019-12-27	2024-04-24	0	0	0	50	150	22.2222	129	2.16	1.05	1.4	4.08	62	3.9	232	5.84	18.9	105.12	6.90112	1580	153.358
0	62	72	2021-11-08	2021-12-12	1	0	0	57	160	22.2656	153	2.01	1.12	1.1	2.54	72	3.8	203	5.21	20.16	93.78	6.8515	34	152.553
1	62	22	2019-10-07	2024-04-24	0	1	0	65	170	22.4913	139	2.18	0.92	1.72	3.56	73	8.3	359	5.51	16.56	99.18	6.71078	1661	150.934
0	62	52	2019-09-17	2024-04-24	0	0	0	55	155	22.8928	67	2.09	0.74	1.44	1.07	103	9.2	426	6.27	13.32	112.86	6.62227	1681	151.602
0	62	42	2021-12-01	2024-04-24	0	0	0	62	163	23.3355	119	2.37	0.91	1.54	1.95	53	4.1	224	8.61	16.38	154.98	7.14621	875	166.76
0	62	22	2022-02-13	2024-04-24	0	0	0	60	160	23.4375	136	2.33	1.31	2.17	2.86	78	5.8	402	8.24	23.58	148.32	7.46662	801	174.999
0	62	32	2021-11-14	2024-04-24	0	0	0	60	160	23.4375	125	1.99	1.1	1.42	2.37	55	4.7	238	5.83	19.8	104.94	6.94592	892	162.795
0	62	22	2019-04-26	2024-04-24	0	0	0	60	160	23.4375	124	2.06	0.84	2.39	2.68	53	6	182	5.73	15.12	103.14	6.65896	1825	156.069
0	62	32	2019-10-12	2024-04-24	0	0	0	50	145	23.7812	133	2.29	0.57	1.3	2.34	67	6.1	254	4.42	10.26	79.56	6.01162	1656	142.964
0	62	72	2020-01-20	2024-04-24	0	0	0	65	165	23.8751	135	2.16	1.33	1.13	3.08	63	7.2	398	3.84	23.94	69.12	6.71825	1556	160.399
0	62	72	2022-07-12	2024-04-24	0	0	0	57	154	24.0344	125	2.44	2.55	1.16	4.92	74	6.6	260	5.56	45.9	100.08	7.73929	652	186.009
0	62	72	2019-03-24	2024-04-24	0	0	0	60	158	24.0346	130	2.33	1	1.21	3.26	116	7.3	283	6.48	18	116.64	6.95632	1858	167.192
1	62	52	2019-08-14	2024-04-24	0	0	0	72	173	24.0569	82	2.24	0.55	1.41	2.1	98	6.7	362	6.01	9.9	108.18	6.28318	1715	151.154
0	62	22	2019-05-20	2024-04-24	0	0	0	68	168	24.093	108	2.13	1.19	0.77	1.55	53	3.7	303	5.87	21.42	105.66	7.0314	1801	169.407
0	62	22	2021-05-26	2024-04-24	0	0	0	61	159	24.1288	132	2.18	1.46	1.22	4.03	57	3.6	215	5.7	26.28	102.6	7.2065	1064	173.884
1	62	52	2019-05-08	2024-04-24	0	0	0	70	170	24.2215	111	2.36	0.69	1.41	2.05	57	8.5	342	6.01	12.42	108.18	6.50996	1813	157.681
0	62	32	2021-06-05	2024-04-24	0	1	0	64	162	24.3865	136	2.19	1.02	1.21	1.22	76	6.6	235	5.18	18.36	93.24	6.7522	1054	164.663
1	62	72	2020-06-28	2024-04-24	0	0	0	NULL	NULL	24.4265	143	2.18	1.2	1.3	3.77	61	5.4	313	5.9	21.6	106.2	7.04487	1396	172.081
0	62	52	2020-04-01	2024-04-24	0	0	0	55	150	24.4444	142	2.18	0.9	1.09	1.81	68	5.7	318	5.15	16.2	92.7	6.62123	1484	161.852
0	62	72	2020-08-05	2024-04-24	0	0	0	NULL	NULL	24.5238	143	2.37	0.89	1.1	2.35	54	8.19	259	5.2	16.02	93.6	6.61972	1358	162.34
0	62	32	2020-02-29	2024-04-24	0	0	0	62	159	24.5243	134	2.11	1.89	1.27	3.39	69	5.1	239	6.9	34.02	124.2	7.65569	1516	187.751
1	62	42	2018-09-08	2024-04-24	0	0	0	NULL	NULL	24.6239	138	2.3	0.54	1.27	2.33	57	4.48	303	5.35	9.72	96.3	6.14851	2055	151.4
0	62	42	2019-05-16	2024-04-24	0	0	0	60	155	24.974	118	2.15	1.41	1.76	3.4	55	4	214	7.36	25.38	132.48	7.42725	1805	185.488
1	62	32	2019-01-13	2024-04-24	0	0	0	NULL	NULL	25.0499	108	2.26	1.91	1.03	2.73	56	2.76	457	5.69	34.38	102.42	7.47341	1928	187.208
1	62	72	2021-09-22	2024-04-24	0	0	0	68	164	25.2826	90	1.96	0.97	1.6	1.4	72	13.8	420	4.62	17.46	83.16	6.58753	945	166.55
0	62	72	2018-10-27	2024-04-24	0	0	0	NULL	NULL	25.3158	120	1.95	1.47	1.31	3.16	80	5.1	283	4.87	26.46	87.66	7.05595	2006	178.627
0	62	32	2021-12-30	2024-04-24	0	0	0	65	160	25.3906	155	2.07	0.92	1.24	2.84	59	4.1	242	5.15	16.56	92.7	6.64321	846	168.675
0	62	32	2021-06-12	2024-04-24	0	0	0	65	160	25.3906	140	2.2	0.98	1.26	3.12	65	5	300	6.19	17.64	111.42	6.89033	1047	174.95
0	62	32	2021-01-29	2024-04-24	0	0	0	65	160	25.3906	113	1.97	0.78	1.56	2.12	57	6.5	252	5.5	14.04	99	6.54388	1181	166.153
0	62	32	2018-08-26	2022-12-30	1	0	0	NULL	NULL	25.6268	134	2.27	0.95	1.68	3.24	65	7.5	302	5.06	17.1	91.08	6.65767	1587	170.614
0	62	42	2022-03-21	2024-04-24	0	0	0	70	165	25.7117	103	1.97	1.49	0.72	1.67	64	5.9	173	9.46	26.82	170.28	7.73344	765	198.84
0	62	32	2019-08-16	2024-04-24	0	0	0	NULL	NULL	25.8028	153	2.17	1.1	1.42	2.84	50	2.98	168	6.01	19.8	108.18	6.97633	1713	180.009
0	62	42	2019-07-01	2024-04-24	0	0	0	68	160	26.5625	102	2.05	0.49	1.05	1.08	55	2.8	229	4.66	8.82	83.88	5.91326	1759	157.071
0	62	32	2018-11-10	2024-04-24	0	0	0	NULL	NULL	26.7638	114	2.4	1.9	1.52	3.49	51	5.26	256	5.94	34.2	106.92	7.51116	1992	201.027
0	62	32	2022-05-04	2024-04-24	0	0	0	NULL	NULL	26.9633	106	2.11	1.14	1.36	2.35	65	5.7	258	5.17	20.52	93.06	6.8615	721	185.009
0	62	32	2021-08-20	2024-04-24	0	0	0	65	155	27.0552	114	2.22	0.67	1.86	2.68	49	5.3	167	6.37	12.06	114.66	6.53872	978	176.906
0	62	52	2021-03-18	2024-04-24	0	0	0	65	155	27.0552	122	2.17	0.95	1.19	2.29	53	5	269	5.15	17.1	92.7	6.6753	1133	180.601
0	62	32	2022-04-03	2024-04-24	0	0	0	NULL	NULL	27.2142	82	1.82	0.75	0.92	0.86	94	5.3	301	3.68	13.5	66.24	6.10283	752	166.084
0	62	32	2018-09-01	2024-04-24	0	0	0	NULL	NULL	27.3589	165.6	2.33	0.45	1.5	1.67	62	4.98	398	5.72	8.1	102.96	6.03306	2062	165.058
1	62	32	2020-11-04	2024-04-24	0	0	0	75	165	27.5482	146	2.32	1.44	1.26	2.87	81	8.1	434	8.71	25.92	156.78	7.61671	1267	209.827
1	62	32	2019-11-15	2024-04-24	0	0	0	85	175	27.7551	115	2.12	0.96	1.38	2.01	59	6.96	219	9.41	17.28	169.38	7.28855	1622	202.294
0	62	52	2020-07-16	2024-04-24	0	0	0	67	155	27.8876	144	2.32	1.01	1.17	3.16	73	4	151	7.04	18.18	126.72	7.04915	1378	196.584
0	62	32	2021-10-25	2024-04-24	0	0	0	75	160	29.2969	127	2.11	0.81	1.63	2.29	65	7.2	257	5.06	14.58	91.08	6.49824	912	190.378
0	62	22	2020-09-03	2024-04-24	0	0	0	80	162	30.4832	107	2.04	0.83	1.56	3.29	66	8.4	327	6.64	14.94	119.52	6.79438	1329	207.114
0	62	52	2020-11-20	2024-04-24	0	0	0	70	147	32.3939	127	2.24	1.02	1.36	3.25	91	9	322	5.97	18.36	107.46	6.89415	1251	223.328
0	62	22	2019-01-23	2024-04-24	0	0	0	90	165	33.0579	117	2.3	0.81	1.45	2.96	46	5.5	266	4.96	14.58	89.28	6.47828	1918	214.158
0	63	72	2020-04-10	2024-04-24	0	0	0	NULL	NULL	17.0673	168	2.39	4.67	0.88	2.58	60	6.2	306	6.65	84.06	119.7	8.52337	1475	145.471
1	63	32	2018-05-15	2024-04-24	0	0	0	NULL	NULL	17.2919	138	2.35	1.53	1.4	3.27	54	4.29	311	8.61	27.54	154.98	7.66579	2171	132.556
1	63	32	2018-11-28	2024-04-24	0	0	0	NULL	NULL	17.5985	126	2.26	1.48	1.38	2.67	74	7.35	333	5.26	26.64	94.68	7.13977	1974	125.649
0	63	72	2018-08-31	2024-04-24	0	0	0	NULL	NULL	18.7338	128	2.07	0.85	1.31	2.13	70	4.67	384	6.39	15.3	115.02	6.77981	2063	127.011
0	63	72	2020-12-15	2024-04-24	0	0	0	NULL	NULL	19.0571	156	2.33	0.59	1.83	3.69	47	6.68	275	4.46	10.62	80.28	6.05511	1226	115.393
0	63	72	2021-06-17	2024-04-24	0	0	0	NULL	NULL	19.2932	151	2.35	0.72	1.21	3.28	57	6.5	396	5.49	12.96	98.82	6.46202	1042	124.673
0	63	32	2021-03-03	2024-04-24	0	0	0	54	165	19.8347	113	2.28	0.98	1.61	1.64	50	6.9	229	5.17	17.64	93.06	6.71027	1148	133.096
0	63	52	2020-09-05	2024-04-24	0	0	0	50	157	20.2848	118	2.23	0.4	1.22	1.99	71	5.7	279	7.08	7.2	127.44	6.12858	1327	124.317
1	63	72	2022-02-05	2024-04-24	0	0	0	57.5	168	20.3727	105	2.16	1.31	1.13	1.86	95	10.4	449	8.56	23.58	154.08	7.50472	809	152.892
0	63	42	2018-02-05	2024-04-24	0	0	0	NULL	NULL	20.3847	142	2.25	0.77	1.24	2.1	56	7.23	219	6.41	13.86	115.38	6.68409	2270	136.253
0	63	42	2021-07-21	2024-04-24	0	0	0	46	150	20.4444	113	2.25	0.59	1.3	2.87	57	7	154	5.93	10.62	106.74	6.33999	1008	129.618
0	63	72	2020-08-06	2024-04-24	0	0	0	46	150	20.4444	125	2.25	0.5	1.21	2.78	81	6.8	256	5.84	9	105.12	6.15918	1357	125.921
1	63	32	2021-01-08	2024-04-24	0	0	0	56	165	20.5693	100	2.13	0.26	1.4	0.46	51	10.9	126	4.57	4.68	82.26	5.26004	1202	108.195
0	63	32	2018-05-12	2024-04-24	0	0	0	NULL	NULL	20.6403	137.5	2.22	0.39	1.52	1.85	52	4.69	320	5.5	7.02	99	5.85074	2174	120.761
0	63	32	2021-12-29	2024-04-24	0	0	0	53	160	20.7031	138	2.2	1.15	0.86	2.22	71	5.5	426	5.42	20.7	97.56	6.91745	847	143.213
0	63	72	2021-10-21	2024-04-24	0	0	0	53	160	20.7031	161	2.35	0.83	1.48	2.56	89	8.1	375	6.75	14.94	121.5	6.81081	916	141.005
1	63	72	2021-02-22	2024-04-24	0	0	0	52	158	20.83	170	2.37	0.55	1.37	2.01	96	6.3	319	5.34	9.9	96.12	6.16498	1157	128.417
0	63	52	2018-02-07	2024-04-24	0	0	0	NULL	NULL	20.8357	111	2.09	0.49	1.37	2.33	36	1.9	156	4.92	8.82	88.56	5.96755	2268	124.338
0	63	52	2018-04-09	2024-04-24	0	0	0	NULL	NULL	20.9425	169	2.27	0.48	1.68	2.77	66	5.06	436	4.46	8.64	80.28	5.84878	2207	122.488
1	63	32	2021-06-27	2024-04-24	0	0	0	60	168	21.2585	155	2.38	1.16	1.07	3.57	64	8	379	5.71	20.88	102.78	6.97824	1032	148.347
1	63	52	2020-05-14	2024-04-24	0	0	0	55	160	21.4844	129	2.27	1.53	1.2	2.35	42	7.2	394	6.21	27.54	111.78	7.33902	1441	157.674
0	63	52	2019-07-08	2024-04-24	0	0	0	55	160	21.4844	124	2.26	0.78	1.3	3.78	67	5.3	281	6.25	14.04	112.5	6.67172	1752	143.338
1	63	22	2021-01-28	2024-04-24	0	0	0	61	168	21.6128	151	2.11	0.43	1.53	3.19	57	4.3	162	5.29	7.74	95.22	5.90944	1182	127.72
0	63	72	2018-11-22	2024-04-24	0	0	0	NULL	NULL	22.0079	71	2.29	2.12	1.4	3.13	96	7.42	394	7.79	38.16	140.22	7.89185	1980	173.683
0	63	22	2022-01-12	2024-04-24	0	0	0	54	156	22.1893	135	2.22	1.41	1.52	3.91	66	4.1	163	8.35	25.38	150.3	7.55345	833	167.606
0	63	32	2021-02-10	2024-04-24	0	0	0	54	156	22.1893	132	2.28	4.03	0.81	1.15	60	4.1	238	5.93	72.54	106.74	8.26139	1169	183.315
0	63	52	2019-06-26	2024-04-24	0	0	0	50	150	22.2222	153	2.17	1.56	1.15	2.51	81	5.6	254	6.3	28.08	113.4	7.37283	1764	163.841
0	63	52	2018-01-23	2024-04-24	0	0	0	NULL	NULL	22.3034	132	2.11	0.87	1.18	1.9	73	8.33	352	4.74	15.66	85.32	6.50437	2283	145.07
1	63	32	2019-08-10	2024-04-24	0	0	0	60	164	22.3081	129	2.14	0.55	1.56	2.11	41	6.9	215	4.68	9.9	84.24	6.03306	1719	134.586
0	63	32	2018-12-13	2024-04-24	0	0	0	52	152	22.5069	121	2.03	0.53	1.17	1.82	89	6	356	5.64	9.54	101.52	6.1826	1959	139.151
1	63	72	2022-01-25	2024-04-24	0	0	0	58	160	22.6562	108	1.99	0.49	2.08	3.24	67	6.4	203	5.29	8.82	95.22	6.04006	820	136.845
0	63	32	2021-10-23	2024-04-24	0	0	1	55	155	22.8928	101	2	0.54	1.38	1.61	64	6.5	199	6.16	9.72	110.88	6.28949	914	143.984
0	63	22	2020-06-06	2024-04-24	0	0	0	56	156	23.0112	113	2.29	1.32	1.4	2.88	59	4	213	5.63	23.76	101.34	7.09334	1418	163.226
1	63	32	2020-10-13	2024-04-24	0	0	0	NULL	NULL	23.3107	153	2.35	1.97	0.87	2.58	69	5.57	339	5.05	35.46	90.9	7.38502	1289	172.15
1	63	72	2021-04-30	2024-04-24	0	0	0	70	173	23.3887	159	2.19	1.58	1.35	2.68	71	6.6	402	5.8	28.44	104.4	7.30288	1090	170.805
0	63	32	2021-05-01	2024-04-24	0	0	0	60	160	23.4375	140	2.09	0.68	2.91	2.33	122	7.1	326	8.28	12.24	149.04	6.81578	1089	159.745
0	63	22	2018-03-24	2024-04-24	0	0	0	NULL	NULL	23.5262	120	2.19	2.23	1.66	3.5	62	4.7	288	8.14	40.14	146.52	7.98639	2223	187.889
0	63	52	2020-07-20	2024-04-24	0	0	0	59	158	23.634	126	2.12	1.69	0.94	2.74	76	6.3	319	4.83	30.42	86.94	7.18717	1374	169.862
1	63	22	2021-04-08	2024-04-24	0	0	0	70	172	23.6614	87	1.99	0.92	0.92	1.11	60	6.4	218	5.44	16.56	97.92	6.69799	1112	158.484
0	63	32	2020-10-13	2024-04-24	0	0	0	59	157	23.9361	118	2.11	1.28	1.09	1.53	43	2.9	181	5.4	23.04	97.2	7.02086	1289	168.052
0	63	42	2022-06-15	2024-04-24	0	0	0	60	158	24.0346	137	2.36	3.54	0.96	3.18	62	6.5	262	13.27	63.72	238.86	8.93723	679	214.803
0	63	32	2018-08-11	2024-04-24	0	0	0	NULL	NULL	24.3142	127	2.42	0.88	1.31	2.67	50	4.82	241	5.38	15.84	96.84	6.64245	2083	161.506
0	63	22	2018-07-16	2024-04-24	0	0	0	NULL	NULL	24.3371	133	2.5	1.86	1.35	3.57	41	5.04	253	5.9	33.48	106.2	7.48313	2109	182.117
1	63	32	2020-12-01	2024-04-24	0	0	0	63	160	24.6094	92	2.07	0.56	1.7	1.69	58	9	223	7	10.08	126	6.45369	1240	158.821
0	63	52	2021-07-29	2024-04-24	0	0	0	60	155	24.974	123	2.2	1.99	1.07	2.89	69	5.8	241	5.46	35.82	98.28	7.47318	1000	186.635
0	63	72	2021-04-09	2024-04-24	0	0	0	60	155	24.974	113	2.44	0.42	1.29	3.08	69	4	191	7.12	7.56	128.16	6.183	1111	154.414
0	63	32	2019-08-09	2024-04-24	0	0	0	70	165	25.7117	152	2.11	9.05	0.55	3.54	62	4.4	257	15.81	162.9	284.58	10.051	1720	258.428
1	63	72	2018-10-23	2024-04-24	0	0	0	NULL	NULL	26.4867	149	2.22	2.71	0.92	2.49	58	7.13	342	5.72	48.78	102.96	7.82851	2010	207.351
0	63	22	2021-12-15	2024-04-24	0	0	0	68	160	26.5625	135	2.24	2.92	1.01	2.96	55	4.5	219	4.98	52.56	89.64	7.76461	861	206.247
0	63	72	2019-07-02	2024-04-24	0	0	0	NULL	NULL	27.196	118	2.06	1.12	1.09	2.44	37	2.78	229	8.62	20.16	155.16	7.35501	1758	200.027
1	63	32	2020-09-08	2024-04-24	0	0	0	80	170	27.6817	129	2.31	1.23	1.32	3.08	60	5.7	268	9.27	22.14	166.86	7.52139	1324	208.205
1	63	72	2018-10-25	2024-04-24	0	0	0	NULL	NULL	28.6262	143	2.18	0.65	1.66	3.26	54	4.8	358	7.16	11.7	128.88	6.62532	2008	189.658
1	63	32	2021-01-24	2024-04-24	0	0	0	85	170	29.4118	153	2.31	1.33	1.01	2.07	52	4.98	419	4.99	23.94	89.82	6.98021	1186	205.3
0	63	32	2020-08-27	2024-04-24	0	0	0	75	158	30.0433	135	2.3	1.67	2.15	5.5	62	5	310	5.8	30.06	104.4	7.35828	1336	221.067
1	63	52	2021-02-26	2024-04-24	0	0	0	71	153	30.3302	96	2.18	0.84	1.15	2.48	56	4.4	261	5.03	15.12	90.54	6.52866	1153	198.016
1	63	22	2018-06-13	2024-04-24	0	0	0	NULL	NULL	31.3419	138	2.26	0.93	1.27	1.97	50	4.56	260	5.12	16.74	92.16	6.64818	2142	208.366
0	64	32	2022-07-28	2024-04-24	0	0	0	46	165	16.8962	151	2.23	0.9	1.33	3.52	69	5.7	366	6.45	16.2	116.1	6.84632	636	115.677
1	64	72	2020-06-24	2024-04-24	0	1	0	NULL	NULL	17.1917	143	2.12	2.35	0.97	2.64	83	5.4	502	6.39	42.3	115.02	7.79675	1400	134.039
1	64	32	2018-08-29	2024-04-24	0	0	0	NULL	NULL	17.3007	130	2.23	0.73	1.76	2.22	48	4.61	181	5.69	13.14	102.42	6.5116	2065	112.655
1	64	72	2018-09-09	2024-04-24	0	0	0	NULL	NULL	17.4517	128	2.27	0.99	1.47	2.65	47	6.32	193	4.46	17.82	80.28	6.57269	2054	114.705
0	64	72	2021-05-31	2024-04-24	0	0	0	49	160	19.1406	78	2.17	0.54	1.31	2.24	108	13.4	454	5.07	9.72	91.26	6.09475	1059	116.657
0	64	52	2021-06-04	2024-04-24	0	0	0	46	155	19.1467	118	2.43	0.66	1.48	2.4	89	6.2	271	9.27	11.88	166.86	6.89886	1055	132.091
0	64	52	2019-10-26	2024-04-24	0	0	0	47	156	19.313	135	2.32	0.79	1.23	2.52	73	6.4	203	7.28	14.22	131.04	6.837	1642	132.043
1	64	72	2022-01-26	2024-04-24	0	0	0	56	168	19.8413	102	2.27	0.63	1.6	2.91	60	9.5	230	6.92	11.34	124.56	6.55998	819	130.158
1	64	72	2021-02-09	2024-04-24	0	0	0	55	165	20.202	136	2.46	1.03	1.4	1.77	63	6.4	327	5.15	18.54	92.7	6.75615	1170	136.488
0	64	32	2021-02-06	2024-04-24	0	0	0	55	162	20.9572	152	2.08	0.51	1.54	1.64	45	3.9	304	4.76	9.18	85.68	5.9745	1173	125.209
0	64	32	2020-04-25	2024-04-24	0	0	0	53	158	21.2306	134	2.49	1.08	1.16	2.52	78	6.1	334	5.51	19.44	99.18	6.87112	1460	145.878
0	64	32	2021-07-15	2024-04-24	0	0	0	56	162	21.3382	111	2.03	0.4	1.32	1.31	31	6.3	187	10.09	7.2	181.62	6.48285	1014	138.332
0	64	22	2018-09-26	2024-04-24	0	0	0	NULL	NULL	21.4412	120	2.21	0.76	2	2.78	100	5.35	217	5.42	13.68	97.56	6.50326	2037	139.438
0	64	32	2021-04-26	2024-04-24	0	0	0	55	160	21.4844	113	2.08	0.97	1.72	4.63	43	5.8	183	5.83	17.46	104.94	6.82015	1094	146.527
1	64	32	2020-12-21	2023-07-01	1	0	0	70	180	21.6049	75.3	2.05	0.67	1.52	1.09	146	17.94	373	7.02	12.06	126.36	6.63588	922	143.368
0	64	32	2021-08-14	2024-04-24	0	0	0	54	158	21.6311	110	2.21	1.76	1.27	3.49	77	7.3	194	4.64	31.68	83.52	7.18762	984	155.477
1	64	72	2020-09-25	2024-04-24	0	0	0	NULL	NULL	21.7232	142	2.22	1.3	1	2.52	71	4.08	377	5.04	23.4	90.72	6.96737	1307	151.354
0	64	22	2018-12-22	2024-04-24	0	0	0	53	156	21.7784	134	2.41	1.32	1.41	2.03	94	7.8	395	5.54	23.76	99.72	7.07722	1950	154.131
0	64	32	2018-10-28	2024-04-24	0	0	0	NULL	NULL	21.9438	163.6	2.27	1.62	1.1	2.54	64	5	336	4.76	29.16	85.68	7.13027	2005	156.466
1	64	72	2021-12-14	2024-04-24	0	0	0	65	172	21.9713	138	2.39	1.1	1.57	3.27	40	5.7	232	5.1	19.8	91.8	6.81215	862	149.672
0	64	32	2021-01-08	2024-04-24	0	0	0	60	165	22.0386	108	2.19	1.71	1.01	2.7	61	6.4	355	5.36	30.78	96.48	7.30305	1202	160.949
1	64	42	2022-07-10	2024-04-24	0	0	0	61	166	22.1367	127	2.28	0.82	1.13	2.69	44	3.7	236	4.6	14.76	82.8	6.4152	654	142.012
0	64	22	2019-05-25	2019-11-12	1	0	0	54	155	22.4766	114	2.23	0.93	1.48	2.11	75	3.7	418	5.35	16.74	96.3	6.69212	171	150.416
1	64	72	2021-08-19	2024-04-24	0	0	0	65	170	22.4913	99	2.2	1	1.28	2.44	37	3.2	233	7.09	18	127.62	7.04628	979	158.48
1	64	32	2020-12-14	2024-04-24	0	0	0	65	170	22.4913	119	2.17	0.67	1.64	2.32	47	5.9	210	7.41	12.06	133.38	6.68995	1227	150.466
0	64	32	2021-05-21	2024-04-24	0	0	0	58	160	22.6562	112	2.09	0.72	1.94	1.44	49	4.8	133	5.53	12.96	99.54	6.46928	1069	146.57
0	64	32	2021-10-19	2024-04-24	0	1	1	55	155	22.8928	114	2.21	1.6	0.82	3.18	57	4.6	240	5.66	28.8	101.88	7.29102	918	166.912
0	64	52	2022-07-23	2024-04-24	0	0	0	58	158	23.2335	146	2.1	1.29	0.87	2.35	65	4	435	6.32	23.22	113.76	7.18596	641	166.955
0	64	72	2022-02-16	2024-04-24	0	1	0	60	160	23.4375	139	2.19	2.58	1.35	3.43	47	6.1	219	5.37	46.44	96.66	7.71621	798	180.849
0	64	72	2021-12-03	2024-04-24	0	0	0	60	160	23.4375	79	1.82	0.7	1.37	3.18	83	5.3	257	5.34	12.6	96.12	6.40615	873	150.144
1	64	22	2021-09-26	2024-04-24	0	0	0	60	160	23.4375	124	2.18	1.26	1.38	2.42	57	4.8	99	5.29	22.68	95.22	6.98453	941	163.7
0	64	22	2021-05-27	2024-04-24	0	0	0	60	160	23.4375	93	2.17	0.83	1.46	1.49	126	10.8	402	12.19	14.94	219.42	7.40188	1063	173.482
0	64	52	2018-02-10	2024-04-24	0	0	0	NULL	NULL	23.4788	140	2.21	0.43	1.84	1.44	49	3.8	280	5.11	7.74	91.98	5.87483	2265	137.934
0	64	72	2018-02-26	2024-04-24	0	0	0	NULL	NULL	23.5393	123	2.17	1.41	1.65	2.51	35	4.1	219	5.67	25.38	102.06	7.16638	2249	168.692
0	64	32	2018-12-21	2024-04-24	0	0	0	64.5	165	23.6915	135	2.23	0.62	1.42	2.4	35	6.5	233	6.73	11.16	121.14	6.51614	1951	154.377
0	64	52	2019-03-19	2024-04-24	0	0	0	55	152	23.8054	140	2.04	1.69	0.95	2.9	89	8.2	224	11.49	30.42	206.82	8.0538	1863	191.724
0	64	32	2020-03-03	2024-04-24	0	1	0	62	161	23.9188	124	2.07	0.76	1.53	2.82	39	4	131	5.03	13.68	90.54	6.42858	1513	153.764
0	64	22	2020-07-08	2024-04-24	0	0	0	54	150	24	127	2.21	1.53	1.25	3.98	51	4.8	490	9.38	27.54	168.84	7.75144	1386	186.035
0	64	22	2021-10-09	2024-04-24	0	0	0	65	164	24.1672	140	2.27	0.77	1.69	2.77	62	5.9	232	4.66	13.86	83.88	6.36525	928	153.83
0	64	52	2020-04-13	2024-04-24	0	0	0	70	170	24.2215	142	2.2	0.53	1.27	1.66	55	5.3	254	7.57	9.54	136.26	6.47691	1472	156.88
0	64	52	2018-08-29	2024-04-24	0	0	0	NULL	NULL	24.2251	125	2.24	1.33	1.25	2.94	49	6.8	293	5.41	23.94	97.38	7.06102	2065	171.054
0	64	22	2020-08-20	2024-04-24	0	0	0	57.5	154	24.2452	96	2.15	0.43	0.97	1.64	84	3.8	257	8.45	7.74	152.1	6.37779	1343	154.631
0	64	72	2020-01-02	2024-04-24	0	0	0	NULL	NULL	24.2516	129	2.11	0.85	1.27	2.31	64	6.41	336	4.5	15.3	81	6.42915	1574	155.918
0	64	32	2019-04-15	2024-04-24	0	0	0	59	155	24.5578	101	2.29	2.4	0.62	2.09	116	11.1	345	38.49	43.2	692.82	9.61346	1836	236.085
0	64	42	2020-10-12	2024-04-24	0	0	0	60	156	24.6548	121	2.19	0.65	1.74	2	111	9.6	379	10.82	11.7	194.76	7.03821	1290	173.526
1	64	32	2020-08-19	2024-04-24	0	0	0	69	167	24.7409	132	2.11	1.09	1.2	1.4	88	7.4	400	5.66	19.62	101.88	6.9072	1344	170.891
0	64	72	2019-06-18	2024-04-24	0	0	0	NULL	NULL	25.1075	113.2	2.27	0.46	1.5	1.81	39	5.52	255	5.23	8.28	94.14	5.96548	1772	149.778
1	64	22	2019-04-17	2024-04-24	0	0	0	75	172	25.3515	138	2.02	0.6	1.52	3.11	95	8	321	5.48	10.8	98.64	6.27788	1834	159.154
0	64	32	2021-07-22	2024-04-24	0	0	0	65	160	25.3906	117	2.15	1.82	1.02	2.48	49	6.6	257	4.68	32.76	84.24	7.22973	1007	183.567
0	64	32	2021-01-22	2024-04-24	0	0	0	65	160	25.3906	118	2.11	3.39	0.86	2.37	56	4.4	219	5.62	61.02	101.16	8.03476	1188	204.008
1	64	32	2021-08-04	2024-04-24	0	0	0	70	165	25.7117	117	2.38	1.37	1.53	3.61	81	6.9	431	6.63	24.66	119.34	7.29401	994	187.541
0	64	22	2019-01-19	2024-04-24	0	0	0	70	165	25.7117	145	2.22	3.6	0.64	2.26	44	3.7	194	15.25	64.8	274.5	9.09311	1922	233.799
0	64	22	2019-09-23	2024-04-24	0	1	0	62	155	25.8065	113	2.19	0.8	1.28	0.98	56	4.4	200	7.28	14.4	131.04	6.84958	1675	176.763
0	64	22	2021-12-05	2024-04-24	0	0	0	60	152	25.9695	72	2.03	0.63	0.72	1.45	67	6.2	192	5.77	11.34	103.86	6.37823	871	165.64
1	64	32	2022-04-14	2024-04-24	0	0	0	70	163	26.3465	103	2.17	0.78	1.76	2.24	51	7.4	177	5.04	14.04	90.72	6.45654	741	170.107
1	64	32	2021-11-13	2024-04-24	0	1	0	75	168	26.5731	123	2.26	0.83	1.42	2.02	48	6.1	145	4.64	14.94	83.52	6.43598	893	171.024
0	64	52	2020-06-09	2024-04-24	0	0	0	60	150	26.6667	134	2.13	1.17	1.34	2.09	69	2.6	326	6.2	21.06	111.6	7.06915	1415	188.511
0	64	52	2020-02-27	2024-04-24	0	0	0	NULL	NULL	26.7154	127	2.22	1.1	1.55	1.99	59	8.63	299	3.81	19.8	68.58	6.52054	1518	174.199
0	64	52	2018-07-27	2024-04-24	0	0	0	NULL	NULL	26.818	119	2.13	1.41	1.71	3.4	45	4.3	345	5.64	25.38	101.52	7.16107	2098	192.046
0	64	42	2020-01-01	2024-04-24	0	0	0	70	160	27.3438	98	2.17	0.58	1.32	2.63	26	2.4	267	4.94	10.44	88.92	6.14023	1575	167.897
0	64	72	2018-11-28	2024-04-24	0	0	0	NULL	NULL	27.4008	122.2	2.23	0.9	1.27	1.7	58	7.06	312	5.29	16.2	95.22	6.64805	1974	182.162
0	64	22	2021-09-10	2024-04-24	0	0	0	71	160	27.7344	122	2.2	0.57	1.68	2.12	50	4.1	183	5.02	10.26	90.36	6.13891	957	170.259
1	64	32	2021-07-25	2024-04-24	0	0	0	72.5	160	28.3203	112	2.1	0.8	1.35	1.24	49	3.3	274	5.5	14.4	99	6.5692	1004	186.042
0	64	32	2022-05-08	2024-04-24	0	0	0	70	154	29.5159	144.5	2.15	1.98	0.81	2.43	83	3.6	440	5.85	35.64	105.3	7.53713	717	222.466
1	65	72	2019-09-18	2024-04-24	0	1	0	42	156	17.2584	135	2.18	0.8	1.63	3.39	57	3.8	254	5.76	14.4	103.68	6.61539	1680	114.171
1	65	72	2021-07-27	2024-04-24	0	0	0	45	160	17.5781	109	2.18	0.85	1.67	2.47	47	6.1	147	5.61	15.3	100.98	6.64963	1002	116.888
0	65	32	2020-10-25	2024-04-24	0	0	0	39	145	18.5493	122	2.18	0.73	1.55	2.68	67	4.4	345	5.97	13.14	107.46	6.55963	1277	121.677
0	65	32	2020-08-13	2024-04-24	0	0	1	42	150	18.6667	135	2.27	1.59	1.13	4.45	60	7.2	220	7.89	28.62	142.02	7.61693	1350	142.183
1	65	32	2018-01-29	2024-04-24	0	0	0	NULL	NULL	18.8801	133	2.16	1.23	1.66	2.65	62	6.18	209	4.52	22.14	81.36	6.80312	2277	128.443
0	65	52	2020-01-22	2024-04-24	0	0	0	50	158	20.0288	129	2.12	1.3	0.9	2.05	62	3.8	138	4.87	23.4	87.66	6.93305	1554	138.861
0	65	42	2019-06-14	2024-04-24	0	0	0	55	165	20.202	139	2.37	1.36	1.39	3.55	50	6.3	433	5.22	24.48	93.96	7.04758	1776	142.375
0	65	32	2020-03-26	2024-04-24	0	0	0	52	160	20.3125	133	2.07	2.93	0.93	2.97	61	4.8	339	5.27	52.74	94.86	7.82463	1490	158.938
0	65	72	2018-05-26	2024-04-24	0	0	0	NULL	NULL	20.4305	129	2.27	0.94	1.42	2.66	61	8.37	246	5.2	16.92	93.6	6.67438	2160	136.361
0	65	52	2022-06-09	2024-04-24	0	0	0	52	158	20.83	141	2.22	1.13	2.38	2.16	72	5.4	211	5.72	20.34	102.96	6.95378	685	144.847
1	65	52	2018-05-21	2024-04-24	0	0	0	NULL	NULL	20.8848	NA	2.16	0.84	1.89	2.54	76	6.99	327	5.14	15.12	92.52	6.5503	2165	136.801
1	65	22	2021-02-07	2024-04-24	0	0	0	56	163	21.0772	123	2.24	1.12	1.49	3.12	81	6.5	302	5.94	20.16	106.92	6.98263	1172	147.174
0	65	72	2022-06-18	2024-04-24	0	0	0	60	168	21.2585	136	1.99	0.67	1.43	1.92	60	7	309	5.5	12.06	99	6.39187	676	135.882
1	65	22	2020-08-04	2024-04-24	0	0	0	60	168	21.2585	128	2.32	2.62	0.96	2.13	62	5.6	298	4.77	47.16	85.86	7.61312	1359	161.843
0	65	52	2020-01-24	2024-04-24	0	0	0	55	160	21.4844	102	2.22	0.87	1.17	2.73	68	6.4	199	8.67	15.66	156.06	7.1082	1552	152.715
0	65	32	2021-09-25	2024-04-24	0	0	0	53	156	21.7784	124	2.3	1.39	0.99	3.5	69	5	252	5.43	25.02	97.74	7.10884	942	154.819
0	65	22	2018-08-08	2024-04-24	0	0	0	NULL	NULL	21.8245	84	2.22	0.58	1.84	2.62	47	5.18	178	7.09	10.44	127.62	6.50155	2086	141.893
0	65	22	2021-08-08	2024-04-24	0	0	0	56	160	21.875	106	1.95	0.57	1.95	2.12	78	6.1	143	4.67	10.26	84.06	6.06664	990	132.708
0	65	32	2019-10-12	2024-04-24	0	0	0	50	150	22.2222	117	2.19	0.86	1.46	2.1	66	6.2	273	6.89	15.48	124.02	6.86684	1656	152.597
0	65	52	2022-07-06	2024-04-24	0	0	0	56	158	22.4323	138	2.18	0.92	0.76	2.06	63	4.1	421	6.82	16.56	122.76	6.92407	658	155.323
0	65	22	2018-03-22	2024-04-24	0	0	0	NULL	NULL	22.6451	125	2.09	0.79	1.36	2.99	51	3.96	240	4.63	14.22	83.34	6.38443	2225	144.576
1	65	32	2018-05-30	2024-04-24	0	0	0	NULL	NULL	22.7343	149	2.37	0.91	1.42	2.65	64	6.12	224	5.72	16.38	102.96	6.73725	2156	153.167
0	65	32	2018-07-24	2024-04-24	0	1	0	NULL	NULL	23.0399	105	2.21	1.68	1.32	2.48	51	4.36	278	6.25	30.24	112.5	7.43897	2101	171.393
1	65	72	2019-08-24	2024-04-24	0	0	0	NULL	NULL	23.1632	150	2.37	0.95	1.38	2.51	72	5.75	411	5.5	17.1	99	6.74105	1705	156.145
0	65	42	2020-05-17	2024-04-24	0	0	0	60	160	23.4375	109	2.09	1.42	2.52	2.32	79	7.3	219	4.77	25.56	85.86	7.0006	1438	164.077
0	65	52	2019-12-20	2024-04-24	0	1	0	55	153	23.4952	117	2.16	0.58	1.51	2.82	38	3.6	175	8.83	10.44	158.94	6.72102	1587	157.912
0	65	32	2018-03-23	2024-04-24	0	1	0	NULL	NULL	23.6154	125.7	2.23	0.6	1.29	2.67	71	7.2	363	4.92	10.8	88.56	6.17008	2224	145.709
0	65	32	2021-05-01	2024-04-24	0	0	0	64	164	23.7954	123	2.16	0.85	1.24	1.85	55	3	262	4.35	15.3	78.3	6.39525	1089	152.177
0	65	32	2019-12-19	2024-04-24	0	0	0	65	165	23.8751	148	2.24	1.01	0.99	2.34	74	3.3	241	5.85	18.18	105.3	6.86399	1588	163.879
0	65	32	2021-07-21	2024-04-24	0	0	0	63	162	24.0055	129	2.2	3.7	0.95	2.96	70	5.9	363	6.09	66.6	109.62	8.20258	1008	196.907
0	65	42	2019-09-04	2024-04-24	0	0	0	60	158	24.0346	98	2.13	0.72	1.55	2.54	68	3.6	140	4.95	12.96	89.1	6.35848	1694	152.824
0	65	32	2018-12-14	2024-04-24	0	0	0	60	158	24.0346	132	2.22	2.07	1.26	3.84	54	3.3	293	5.36	37.26	96.48	7.49411	1958	180.118
0	65	22	2020-08-03	2024-04-24	0	0	0	64	163	24.0882	105	2.26	0.77	1.32	2.6	72	5.5	213	4.95	13.86	89.1	6.42562	1360	154.782
1	65	32	2022-03-11	2024-04-24	0	0	0	70	170	24.2215	125	2.33	1.8	1.08	2.13	60	5.6	154	6.12	32.4	110.16	7.48695	775	181.345
0	65	72	2019-07-06	2024-04-24	0	0	0	NULL	NULL	24.4455	109.4	2.13	0.6	1.13	1.73	66	5.33	304	4.96	10.8	89.28	6.17818	1754	151.028
1	65	32	2019-11-20	2024-04-24	0	0	0	75	175	24.4898	108	2.29	0.45	1.39	2.07	72	7.99	288	5.38	8.1	96.84	5.97178	1617	146.248
0	65	32	2019-09-26	2024-04-24	0	0	0	63	160	24.6094	122	2.12	1.25	1.17	2.04	66	7.7	385	5.64	22.5	101.52	7.04062	1672	173.265
0	65	32	2018-03-11	2024-04-24	0	0	1	NULL	NULL	24.6519	116	2.31	1.18	1.41	2.34	43	4.8	160	5.91	21.24	106.38	7.02976	2236	173.297
1	65	22	2020-06-10	2024-04-24	0	0	0	NULL	NULL	24.7381	135	2.36	1.58	1.48	2.57	44	5.4	279	4.5	28.44	81	7.0491	1414	174.381
1	65	42	2022-06-12	2024-04-24	0	0	0	NULL	NULL	24.9658	113	1.98	0.51	1.37	2.39	85	12.22	373	6.05	9.18	108.9	6.21431	682	155.145
0	65	22	2020-01-10	2021-01-01	1	0	0	60	155	24.974	108	2.05	0.6	1.46	2.91	66	2.4	153	5.72	10.8	102.96	6.32074	357	157.854
0	65	22	2021-06-24	2024-04-24	0	0	0	60	155	24.974	108	2.2	0.5	1.88	2.8	57	3.9	226	7.04	9	126.72	6.34606	1035	158.486
0	65	32	2020-09-20	2024-04-24	0	0	0	60	155	24.974	147	2.26	0.6	1.38	2.61	103	5.7	282	4.85	10.8	87.3	6.15575	1312	153.734
1	65	42	2021-04-17	2024-04-24	0	0	0	75	171	25.6489	130	2.14	0.5	1.48	1.81	46	5.1	221	10.22	9	183.96	6.7188	1103	172.33
0	65	52	2018-03-27	2024-04-24	0	1	0	NULL	NULL	25.7503	131	2.29	0.79	1.28	1.69	58	5.31	271	5.06	14.22	91.08	6.47324	2220	166.688
1	65	32	2022-06-30	2024-04-24	0	0	0	75	170	25.9516	146	2.26	1.91	0.78	1.85	64	5	382	5.51	34.38	99.18	7.44126	664	193.112
1	65	32	2020-09-21	2024-04-24	0	0	0	80	175	26.1224	97	2.11	0.76	1.71	2.72	50	6.93	175	8.17	13.68	147.06	6.91363	1311	180.601
0	65	32	2021-10-19	2024-04-24	0	0	0	67	160	26.1719	126	2.15	1.16	1.44	2.65	64	5.4	251	6.18	20.88	111.24	7.05733	918	184.704
0	65	42	2018-12-07	2024-04-24	0	1	1	NULL	NULL	26.6395	144.6	2.49	0.9	1.77	2.68	65	5.36	359	4.26	16.2	76.68	6.4315	1965	171.332
0	65	42	2022-03-19	2024-04-24	0	0	0	70	162	26.6728	122	2.44	0.98	1.41	2.8	79	5.3	342	5.53	17.64	99.54	6.77758	767	180.777
0	65	32	2021-10-12	2024-04-24	0	0	0	65	156	26.7094	146	2.31	1.5	1.16	2.74	61	4.9	181	10.12	27	182.16	7.80758	925	208.536
0	65	32	2020-08-14	2024-04-24	0	0	0	65	155	27.0552	86	2.07	0.34	1.42	1.7	72	6	198	9.34	6.12	168.12	6.24309	1349	168.908
0	65	22	2020-04-25	2024-04-24	0	0	0	65	155	27.0552	129	2.13	0.59	1.34	1.96	65	4.1	188	6.13	10.62	110.34	6.37316	1460	172.427
0	65	52	2020-01-20	2024-04-24	0	0	0	70	160	27.3438	142	2.16	1.89	0.98	2.66	36	3.4	212	9.14	34.02	164.52	7.93683	1556	217.023
0	65	72	2018-04-07	2024-04-24	0	0	1	NULL	NULL	27.4298	126.5	2.25	1.15	1.3	2.62	63	6.87	281	5.05	20.7	90.9	6.84675	2209	187.805
0	65	72	2022-07-10	2024-04-24	0	0	0	70	158	28.0404	159	2.31	1.33	0.92	2.85	55	4.9	370	4.52	23.94	81.36	6.88129	654	192.954
1	65	72	2019-05-22	2024-04-24	0	0	0	80	167	28.6851	115	2.22	0.83	1.89	2.94	48	4.9	276	5.25	14.94	94.5	6.55949	1799	188.16
1	65	52	2019-08-02	2024-04-24	0	0	0	80	166	29.0318	137	2.16	0.97	1.51	2.01	47	4.4	89	5.67	17.46	102.06	6.79233	1727	197.193
0	65	72	2020-07-23	2022-05-23	1	1	0	80	164	29.7442	155	2.33	0.76	1.77	2.88	74	4	324	5.63	13.68	101.34	6.54127	669	194.565
0	65	72	2018-08-24	2024-04-24	0	0	0	NULL	NULL	30.3587	126.1	2.31	0.84	1.18	1.31	41	4.05	250	5.75	15.12	103.5	6.66244	2070	202.263
1	66	72	2022-01-25	2024-04-24	0	0	0	47	169	16.456	121	2.12	0.6	1.53	1.54	35	4.6	194	4.51	10.8	81.18	6.08307	820	100.103
0	66	22	2020-10-18	2024-04-24	0	0	0	42	154	17.7096	136	2.23	0.77	1.78	2.57	59	6.7	236	5.42	13.86	97.56	6.51633	1284	115.401
1	66	72	2019-10-09	2024-04-24	0	0	0	NULL	NULL	17.8078	161	2.33	1.56	1.32	3.7	84	7.45	357	5.1	28.08	91.8	7.16152	1659	127.531
1	66	52	2021-09-05	2024-04-24	0	0	0	NULL	NULL	17.9509	150.5	2.43	2.56	1.25	2.65	55	3.85	375	5.64	46.08	101.52	7.75749	962	139.254
0	66	22	2019-11-02	2024-04-24	0	0	0	44	156	18.0802	123	2.28	1.66	1.34	2.99	68	6.9	371	3.34	29.88	60.12	6.80038	1635	122.952
0	66	72	2022-06-28	2024-04-24	0	0	0	50	160	19.5312	111	2.23	0.72	1.38	2.57	46	6.8	290	5.14	12.96	92.52	6.39615	666	124.925
0	66	52	2020-04-10	2024-04-24	0	0	0	52	163	19.5717	124	2.42	0.54	1.81	2.3	49	6.4	285	5.09	9.72	91.62	6.09869	1475	119.362
0	66	32	2019-11-16	2024-04-24	0	0	0	NULL	NULL	19.9052	141	2.26	0.68	1.55	1.92	71	5.7	302	4.48	12.24	80.64	6.20156	1621	123.443
0	66	32	2020-08-10	2024-04-24	0	0	1	50	158	20.0288	100	2.17	0.81	1.32	2.04	64	9	156	4.97	14.58	89.46	6.4803	1353	129.793
0	66	32	2019-02-17	2024-04-24	0	0	0	NULL	NULL	20.502	149	2.33	2.62	1.17	2.84	69	4.06	524	5.39	47.16	97.02	7.73532	1893	158.589
0	66	22	2019-03-09	2024-04-24	0	0	0	45	148	20.5442	124	2.22	0.98	1.5	2.65	55	4	198	6.05	17.64	108.9	6.86745	1873	141.086
0	66	32	2022-06-30	2024-04-24	0	0	0	50	156	20.5457	140	2.15	0.88	0.99	2.1	81	5.5	314	5.81	15.84	104.58	6.71934	664	138.054
1	66	32	2022-02-28	2024-04-24	0	0	0	60	170	20.7612	127	2.18	0.96	1.46	2.61	45	5.6	212	4.99	17.28	89.82	6.65421	786	138.15
1	66	32	2021-08-04	2024-04-24	0	1	0	60	170	20.7612	133	2.23	1.77	1.27	2.24	43	5.3	292	8.69	31.86	156.42	7.82075	994	162.368
0	66	72	2019-12-29	2024-04-24	0	0	0	52	158	20.83	77	1.99	0.77	1.37	2.61	99	10	297	6.52	13.86	117.36	6.70111	1578	139.584
1	66	32	2021-03-22	2024-04-24	0	0	0	65	175	21.2245	72	1.86	2.13	1.46	2.53	61	9.26	487	8.86	38.34	159.48	8.02527	1129	170.332
1	66	32	2022-04-18	2024-04-24	0	0	0	NULL	NULL	21.2834	126	2.23	1.74	1.62	3.06	50	4.58	185	5.51	31.32	99.18	7.34805	737	156.391
0	66	22	2018-02-16	2024-04-24	0	0	0	NULL	NULL	21.8833	122	1.99	0.81	1.06	1.98	65	3.6	299	5.42	14.58	97.56	6.56697	2259	143.707
0	66	32	2020-10-06	2024-04-24	0	0	0	55	158	22.0317	127	2.13	0.84	1.24	2.6	88	8.4	260	5.08	15.12	91.44	6.53855	1296	144.056
0	66	72	2019-03-18	2024-04-24	0	1	0	55	158	22.0317	103	2.24	1.63	1.15	2.3	73	6.8	242	6.43	29.34	115.74	7.43715	1864	163.853
0	66	32	2020-11-29	2024-04-24	0	0	0	60	165	22.0386	132	2.2	0.53	1.36	2.06	74	5.1	393	7.69	9.54	138.42	6.49264	1242	143.088
0	66	32	2019-12-19	2024-04-24	0	0	0	50	150	22.2222	129	2.4	0.7	1.62	3.91	59	5.5	189	6.39	12.6	115.02	6.58566	1588	146.348
0	66	52	2019-03-26	2024-04-24	0	0	0	50	150	22.2222	128	2.23	0.44	1.21	1.56	119	9	504	6.11	7.92	109.98	6.07654	1856	135.034
0	66	22	2021-05-03	2024-04-24	0	0	0	57	160	22.2656	93	1.98	0.75	2.37	2.81	58	7.3	157	6.24	13.5	112.32	6.63089	1087	147.641
1	66	52	2021-08-05	2024-04-24	0	0	0	65	170	22.4913	125	2.39	1.11	1.49	3.22	55	5.2	251	5.78	19.98	104.04	6.94636	993	156.233
1	66	72	2020-12-26	2024-04-24	0	0	0	65	170	22.4913	163	2.13	1.54	1.12	2.33	53	4.5	320	4.97	27.72	89.46	7.1228	1215	160.201
1	66	72	2019-02-04	2024-04-24	0	0	0	65	170	22.4913	67	2.1	0.84	0.88	1.37	46	3.2	324	5.19	15.12	93.42	6.55998	1906	147.543
1	66	32	2018-10-09	2024-04-24	0	0	0	NULL	NULL	22.7109	123	2.18	1.44	1.06	2.73	69	4.4	275	5.66	25.92	101.88	7.18566	2024	163.193
0	66	72	2020-04-15	2024-04-24	0	0	0	60	162	22.8624	111	2.28	1.19	1.36	2.93	54	4.4	175	4.51	21.42	81.18	6.76785	1470	154.729
1	66	32	2020-04-28	2024-04-24	0	0	0	65	168	23.03	132	2.34	0.52	1.87	2.17	56	9.1	287	14.02	9.36	252.36	7.07415	1457	162.918
0	66	52	2020-10-19	2024-04-24	0	0	0	57	157	23.1247	150	2.14	0.95	1.34	2.54	104	5.3	286	5.97	17.1	107.46	6.82305	1283	157.781
1	66	32	2021-07-15	2024-04-24	0	0	0	67	170	23.1834	98	2.17	1.07	1.18	1.83	67	5.9	192	5.06	19.26	91.08	6.77662	1014	157.105
0	66	72	2021-10-10	2024-04-24	0	0	0	60	160	23.4375	125	2.13	0.73	1.06	1.02	66	5.6	221	8.1	13.14	145.8	6.86475	927	160.893
1	66	72	2020-12-05	2024-04-24	0	0	0	60	160	23.4375	118	1.93	0.86	0.97	1.84	62	7.1	265	5.56	15.48	100.08	6.65237	1236	155.915
0	66	22	2019-07-11	2024-04-24	0	0	1	59	158	23.634	116	2.17	0.75	1.07	1.99	58	6.5	244	4.85	13.5	87.3	6.37889	1749	150.759
0	66	42	2021-05-08	2024-04-24	0	0	0	NULL	NULL	23.8363	109	2.06	0.86	1.23	1.42	56	5.36	251	6.39	15.48	115.02	6.79151	1082	161.885
0	66	72	2019-11-22	2024-04-24	0	0	0	NULL	NULL	23.8927	108	2	0.35	1.3	1.51	43	6.2	238	6.73	6.3	121.14	5.94435	1615	142.027
0	66	32	2019-12-30	2024-04-24	0	0	0	62	160	24.2188	131	1.91	0.86	1.04	2.11	44	4.1	153	4.84	15.48	87.12	6.51369	1577	157.753
1	66	42	2019-01-18	2024-04-24	0	0	0	70	170	24.2215	111	2.11	0.5	1.76	2.7	62	10.3	226	5.34	9	96.12	6.06967	1923	147.016
0	66	22	2021-07-25	2024-04-24	0	0	0	NULL	NULL	24.2598	151	2.42	1.09	1.03	2.36	73	3.96	352	4.89	19.62	88.02	6.76097	1004	164.02
1	66	32	2018-10-25	2024-04-24	0	0	0	NULL	NULL	24.3934	141	2.36	3.23	0.97	2.98	77	6	481	10.29	58.14	185.22	8.59125	2008	209.57
1	66	32	2020-10-07	2024-04-24	0	1	0	67	165	24.6097	88	1.92	0.58	0.94	1.51	86	7.5	272	5.83	10.44	104.94	6.30589	1295	155.186
0	66	32	2021-09-18	2024-04-24	0	0	0	60	156	24.6548	144	2.2	0.83	1.18	1.38	108	6.2	441	4.46	14.94	80.28	6.39642	949	157.703
0	66	32	2020-07-18	2024-04-24	0	0	0	60	156	24.6548	119	2.43	0.49	1.7	2.49	62	4.5	147	6.01	8.82	108.18	6.16767	1376	152.063
0	66	22	2020-10-27	2024-04-24	0	0	0	70	168	24.8016	127	2.22	1.49	1.23	3.1	58	6	241	6.08	26.82	109.44	7.29138	1275	180.838
0	66	32	2019-05-13	2024-04-24	0	0	0	60	155	24.974	150	2.25	1	0.89	2.7	79	5.3	356	5.18	18	93.24	6.7324	1808	168.135
0	66	32	2019-03-07	2024-04-24	0	0	0	70	167	25.0995	164	2.17	1.13	1.28	2.55	82	7.5	315	4.6	20.34	82.8	6.73587	1875	169.067
0	66	22	2019-03-30	2024-04-24	0	0	0	60	154	25.2994	156	2.09	0.98	0.97	2.48	85	3.8	308	4.74	17.64	85.32	6.62343	1852	167.569
1	66	22	2018-02-23	2024-04-24	0	1	0	NULL	NULL	25.3139	139	2.46	1.9	1.29	2.8	44	3.7	324	4.38	34.2	78.84	7.2065	2252	182.424
0	66	32	2020-12-31	2024-04-24	0	0	0	65	160	25.3906	122	1.88	0.67	1.82	2	87	5.2	244	5.45	12.06	98.1	6.38273	1210	162.062
0	66	52	2019-10-21	2024-04-24	0	0	0	65	160	25.3906	139	2.31	0.19	1.93	2.87	53	3.5	238	7.07	3.42	127.26	5.38273	1647	136.671
1	66	22	2018-03-06	2024-04-24	0	0	0	NULL	NULL	25.5114	139	2.45	1.82	1.46	3.41	61	6.44	188	6.19	32.76	111.42	7.50937	2241	191.575
0	66	72	2018-07-28	2024-04-24	0	0	1	NULL	NULL	25.6066	139	2.1	1.37	1.19	1.58	41	5.94	108	8.09	24.66	145.62	7.49304	2097	191.871
1	66	72	2021-10-26	2024-04-24	0	0	0	80	176	25.8264	138	2.39	1.03	1	2.31	62	4.7	403	10.77	18.54	193.86	7.49392	911	193.541
1	66	32	2018-01-29	2024-04-24	0	0	0	NULL	NULL	26.0006	118	1.9	0.49	1.32	1.66	47	3.2	342	5.59	8.82	100.62	6.09523	2277	158.479
0	66	42	2021-02-28	2024-04-24	0	0	0	65	158	26.0375	139	2.29	0.74	1.29	2.35	69	3.7	295	4.61	13.32	82.98	6.31472	1151	164.419
1	66	32	2021-01-11	2024-04-24	0	0	0	71	165	26.079	108	2.09	1.7	0.9	2.44	45	4.5	347	6.13	30.6	110.34	7.43142	1199	193.804
0	66	32	2018-04-18	2024-04-24	0	0	0	NULL	NULL	26.5798	146.9	2.21	0.62	1.38	1.84	72	9.83	282	5.48	11.16	98.64	6.31067	2198	167.736
1	66	22	2021-04-24	2024-04-24	0	0	0	80	172	27.0416	170	2.21	1.72	0.91	2.2	68	7.6	324	3.73	30.96	67.14	6.94633	1096	187.84
0	66	22	2019-06-06	2024-04-24	0	0	0	65	155	27.0552	123	2.18	1.55	0.99	2.58	69	3	249	5.17	27.9	93.06	7.16872	1784	193.951
0	66	42	2022-05-11	2024-04-24	0	0	0	70	160	27.3438	145	2.08	0.77	1.17	1.52	67	3.5	211	4.9	13.86	88.2	6.41547	714	175.423
0	66	42	2019-04-11	2024-04-24	0	0	0	67	156	27.5312	119.5	2.11	1.25	1.51	2.73	54	4.8	134	6.27	22.5	112.86	7.14652	1840	196.752
0	66	32	2020-10-24	2024-04-24	0	0	0	74	163	27.852	109	2.13	0.67	1.44	0.99	48	8	277	6.34	12.06	114.12	6.534	1278	181.985
0	66	52	2021-08-18	2024-04-24	0	0	0	NULL	NULL	28.1291	151	2.35	1.76	1.39	3.11	61	3.9	361	5.02	31.68	90.36	7.26634	980	204.396
1	66	72	2021-08-27	2024-04-24	0	0	0	80	167	28.6851	110	2.01	0.5	1.13	1.23	33	5.6	195	9.95	9	179.1	6.69202	971	191.962
1	66	72	2018-11-10	2024-04-24	0	0	0	NULL	NULL	29.0716	136	2.29	0.6	1.64	3.07	64	8.12	373	7.45	10.8	134.1	6.58498	1992	191.436
0	66	32	2019-06-10	2024-04-24	0	0	0	62	144	29.8997	80	2.15	0.72	1.51	1.7	63	10.2	260	7.27	12.96	130.86	6.74285	1780	201.609
1	66	42	2022-07-17	2024-04-24	0	0	0	90	173	30.0712	119	2.28	0.72	0.83	1.59	123	14.6	343	6.26	12.96	112.68	6.59327	647	198.267
0	66	22	2021-04-09	2024-04-24	0	0	0	80	163	30.1103	130	2.1	0.85	1.58	1.42	92	8.3	183	6.3	15.3	113.4	6.76563	1111	203.715
0	67	52	2018-08-14	2024-04-24	0	0	0	NULL	NULL	16.407	117	2.19	3.5	1.3	3.88	41	4.04	239	4.92	63	88.56	7.93367	2080	130.168
0	67	52	2020-12-07	2024-04-24	0	0	0	43	158	17.2248	134	2.19	1.49	1.11	2.72	61	6.6	341	6.22	26.82	111.96	7.31414	1234	125.985
1	67	22	2020-01-01	2024-04-24	0	0	0	50	165	18.3655	79	2.01	1.02	1.14	1.26	196	23.8	494	8.91	18.36	160.38	7.29457	1575	133.968
0	67	32	2020-03-13	2024-04-24	0	0	0	50	164	18.5901	134	2.21	1.4	1.2	2.8	80	10	111	5.71	25.2	102.78	7.16629	1503	133.222
0	67	52	2019-05-22	2024-04-24	0	0	0	45	154	18.9745	120	2.27	1.38	1.62	2.49	43	5	267	5.44	24.84	97.92	7.10346	1799	134.785
0	67	22	2019-10-31	2024-04-24	0	0	0	NULL	NULL	19.3065	124.2	2.3	1.19	1.37	3.49	42	5.46	267	7.39	21.42	133.02	7.26168	1637	140.198
0	67	52	2019-03-30	2024-04-24	0	0	0	50	160	19.5312	133	2.2	1.69	0.97	4.54	53	3.8	262	5.06	30.42	91.08	7.23369	1852	141.283
1	67	72	2021-02-24	2024-04-24	0	0	0	55	167	19.721	94	2.05	1.09	1.34	2.44	46	5.6	230	6.27	19.62	112.86	7.00955	1155	138.236
0	67	32	2018-12-20	2024-04-24	0	0	0	45	150	20	145	2.43	1.77	0.91	3.54	93	4.8	344	5.91	31.86	106.38	7.43522	1952	148.704
0	67	72	2019-09-10	2024-04-24	0	0	0	NULL	NULL	20.2868	128	2.23	1.06	1.27	3.95	53	10.3	314	5.24	19.08	94.32	6.80219	1688	137.995
1	67	32	2021-10-20	2024-04-24	0	0	0	59	170	20.4152	147	2.22	2.59	1.04	2.61	57	5.8	328	4.95	46.62	89.1	7.63864	917	155.945
0	67	32	2018-09-15	2024-04-24	0	0	0	NULL	NULL	20.6415	129	2.32	1.13	1.22	2.84	74	10.91	481	5.09	20.34	91.62	6.83709	2048	141.128
0	67	72	2020-02-02	2024-04-24	0	0	0	49	154	20.6612	138	2.08	0.71	1.53	3.37	86	4.7	319	5.14	12.78	92.52	6.38216	1543	131.863
1	67	72	2021-09-30	2024-04-24	0	0	0	60	170	20.7612	110	2.16	1.67	0.37	1.01	138	10.9	345	12.13	30.06	218.34	8.0961	937	168.085
0	67	32	2021-09-18	2024-04-24	0	0	0	52.5	159	20.7666	108	2.29	1.15	1.29	2.93	61	3.4	239	5.33	20.7	95.94	6.90071	949	143.304
0	67	32	2022-07-07	2024-04-24	0	0	0	58	167	20.7967	86	1.69	1.67	0.8	2.57	86	4.7	437	8.27	30.06	148.86	7.71305	657	160.406
0	67	22	2020-11-18	2024-04-24	0	0	0	47	150	20.8889	122	2.27	1.67	1.75	4.02	56	5.4	345	5.33	30.06	95.94	7.27377	1253	151.941
0	67	52	2020-06-26	2024-04-24	0	1	1	49	152	21.2084	85	2.06	0.51	1.08	2.03	87	5.5	281	4.38	9.18	78.84	5.8913	1398	124.945
0	67	32	2022-05-29	2024-04-24	0	0	0	52	156	21.3675	130	2.39	2.67	1.39	3.49	124	7	222	6.84	48.06	123.12	7.99246	696	170.779
1	67	72	2021-11-08	2024-04-24	0	0	0	65	174	21.4692	95	2.21	1.14	1.52	2.68	50	6.9	289	7.2	20.52	129.6	7.19271	898	154.421
0	67	22	2018-12-22	2024-04-24	0	0	0	55	160	21.4844	131	2.25	1.13	0.97	3.49	54	4.9	242	5.68	20.34	102.24	6.94677	1950	149.247
0	67	32	2019-01-05	2024-04-24	0	0	0	45	144	21.7014	124	2.37	0.82	1.92	3.2	64	5.2	240	5.64	14.76	101.52	6.61903	1936	143.642
0	67	32	2022-04-10	2024-04-24	0	0	0	56	160	21.875	112	2.05	2.24	1.24	2.61	66	4	148	5.09	40.32	91.62	7.52135	745	164.53
0	67	72	2019-04-17	2024-04-24	0	0	0	55	158	22.0317	102	2.19	0.83	0.92	2.71	87	6.8	402	5.23	14.94	94.14	6.55568	1834	144.433
0	67	22	2018-05-14	2024-04-24	0	0	0	NULL	NULL	22.041	140	2.37	0.61	1.16	1.71	63	5.93	331	4.93	10.98	88.74	6.18864	2172	136.404
0	67	52	2020-10-16	2024-04-24	0	0	0	53	155	22.0604	123	2.35	0.79	1.76	2.62	83	4.5	153	6.15	14.22	110.7	6.66833	1286	147.106
0	67	72	2020-04-15	2024-04-24	0	0	0	53	155	22.0604	120	2.17	1.16	1.05	2.46	56	5.8	287	6.05	20.88	108.9	7.03607	1470	155.218
0	67	32	2021-10-19	2024-04-24	0	0	0	50	150	22.2222	146	2.17	0.69	1.17	2.77	106	6.5	247	6.47	12.42	116.46	6.58371	918	146.305
0	67	72	2020-08-27	2024-04-24	0	0	0	55	157	22.3133	114	2.25	1.14	0.89	3.8	51	3.5	261	6.2	20.52	111.6	7.04317	1336	157.156
1	67	72	2018-11-06	2024-04-24	0	0	0	NULL	NULL	22.6991	159	2.17	0.68	1.51	2.92	58	4.46	245	4.28	12.24	77.04	6.15589	1996	139.733
1	67	72	2018-12-07	2024-04-24	0	0	0	NULL	NULL	22.7049	127.6	2.31	1.1	1.03	3.08	69	6.3	491	4.38	19.8	78.84	6.65996	1965	151.214
0	67	42	2018-06-16	2024-04-24	0	1	0	NULL	NULL	22.9133	137	2.19	1.07	1.08	1.85	57	3.18	231	5.11	19.26	91.98	6.78645	2139	155.5
0	67	42	2019-05-11	2024-04-24	0	0	0	NULL	NULL	23.1327	151	2.33	5.74	0.99	2.74	79	5.4	399	5.49	103.32	98.82	8.53798	1810	197.507
0	67	72	2021-06-02	2024-04-24	0	0	0	52.5	150	23.3333	127	2.26	0.78	1.82	3.69	53	4.6	142	5.64	14.04	101.52	6.56902	1057	153.277
0	67	52	2021-07-29	2024-04-24	0	0	0	60	160	23.4375	110	1.96	1.42	1.45	3.11	40	4.5	250	5.26	25.56	94.68	7.09838	1000	166.368
0	67	22	2020-12-02	2024-04-24	0	0	0	60	160	23.4375	119	2.28	1.79	1.5	1.47	46	4.1	203	4.41	32.22	79.38	7.15369	1239	167.665
0	67	32	2021-04-13	2024-04-24	0	0	0	55	153	23.4952	125	2.33	0.94	1.12	3.06	56	4	280	4.79	16.92	86.22	6.59225	1107	154.887
1	67	32	2020-11-27	2024-04-24	0	0	0	70	172	23.6614	112	2.25	0.82	1.97	1.74	55	8	289	6.96	14.76	125.28	6.82932	1244	161.592
0	67	32	2020-02-02	2024-04-24	0	0	0	65	165	23.8751	135	2.06	0.51	1.3	1.92	59	4.6	165	5.85	9.18	105.3	6.18069	1543	147.565
0	67	32	2019-07-03	2024-04-24	0	0	0	NULL	NULL	24.1401	92.9	1.99	1.7	0.97	2.09	52	4.83	216	6.24	30.6	112.32	7.4492	1757	179.825
1	67	72	2022-03-16	2024-04-24	0	0	0	70	170	24.2215	124	2.41	1.72	1.54	4.28	58	7.5	443	5.11	30.96	91.98	7.26112	770	175.875
1	67	32	2021-01-05	2024-04-24	0	0	0	70	170	24.2215	104	2.28	0.8	1.69	2.3	130	13.7	408	18.61	14.4	334.98	7.78815	1205	188.64
0	67	42	2018-07-31	2024-04-24	0	1	1	NULL	NULL	24.3427	133	2.05	0.72	1.65	1.9	63	3.33	233	4.9	12.96	88.2	6.34833	2094	154.536
0	67	72	2021-08-17	2024-04-24	0	0	0	60	156	24.6548	91	1.82	0.56	1.17	2.13	39	4.4	187	5.7	10.08	102.6	6.24824	981	154.049
1	67	72	2018-11-03	2024-04-24	0	0	0	NULL	NULL	24.7697	148	2.35	3.48	1.54	4.02	59	4.81	316	7.97	62.64	143.46	8.41031	1999	208.321
0	67	32	2020-11-05	2024-04-24	0	0	0	60	155	24.974	136	2.34	0.84	1.21	1.96	62	7.1	234	5.99	15.12	107.82	6.70333	1266	167.409
0	67	32	2022-05-07	2024-04-24	0	0	0	64	160	25	115	2.13	0.69	1.32	2.21	35	6	146	6.9	12.42	124.2	6.64805	718	166.201
1	67	32	2020-05-24	2024-04-24	0	0	0	NULL	NULL	25.0312	132	2.31	3.58	0.96	3.17	81	7.29	320	7.23	64.44	130.14	8.3412	1431	208.79
0	67	72	2022-01-18	2024-04-24	0	1	0	65	160	25.3906	122	2.15	1.79	1.42	2.32	48	5.9	219	4.02	32.22	72.36	7.06109	827	179.286
0	67	52	2020-04-13	2024-04-24	0	0	0	65	160	25.3906	130	2.13	0.68	1.43	1.97	37	3.8	231	4.99	12.24	89.82	6.30937	1472	160.199
0	67	52	2019-06-21	2024-04-24	0	0	0	65	160	25.3906	135	2.08	0.53	1.68	2	43	4.2	264	6.76	9.54	121.68	6.36374	1769	161.579
1	67	22	2021-04-17	2024-04-24	0	0	0	70	166	25.4028	126	2.07	2.26	0.83	3.32	59	4.3	300	5.71	40.68	102.78	7.64518	1103	194.209
1	67	52	2022-03-14	2024-04-24	0	0	0	72	168	25.5102	129	2.24	4.31	1.23	3.18	66	5	420	5.17	77.58	93.06	8.19141	772	208.964
0	67	72	2021-08-05	2024-04-24	0	0	0	68	163	25.5937	82	2.18	1.22	1.39	2.23	98	3.2	308	4.8	21.96	86.4	6.85506	993	175.447
0	67	72	2022-04-12	2024-04-24	0	0	0	65	159	25.711	149	2.09	1.96	1.05	2.38	78	5.2	374	10.56	35.28	190.08	8.11761	743	208.712
0	67	72	2021-05-28	2024-04-24	0	1	0	62.5	155	26.0146	94	2.06	0.86	0.88	2.58	117	4.8	206	6.22	15.48	111.96	6.76454	1062	175.977
0	67	72	2022-07-11	2024-04-24	0	0	0	70	162	26.6728	135	2.33	0.79	1.69	2.21	60	4.4	243	5.33	14.22	95.94	6.52523	653	174.046
1	67	72	2018-02-13	2024-04-24	0	1	1	NULL	NULL	26.7075	138	2.19	0.96	1.31	2.12	80	11.37	399	5.75	17.28	103.5	6.79597	2262	181.503
0	67	32	2022-02-13	2024-04-24	0	1	1	65	156	26.7094	121	2.18	0.71	1.06	1.76	50	4.6	153	6.13	12.78	110.34	6.5583	801	175.168
0	67	42	2021-12-08	2024-04-24	0	1	0	75	166	27.2173	139	2.14	1.53	0.92	2.21	66	5.3	245	5.51	27.54	99.18	7.21943	868	196.493
0	67	32	2021-08-09	2024-04-24	0	0	0	70	160	27.3438	113	2.06	0.87	1.28	1.6	43	2.9	151	4.95	15.66	89.1	6.54772	989	179.039
0	67	22	2019-10-07	2024-04-24	0	1	0	70	160	27.3438	131	2.14	1.43	1.32	1.37	55	2.5	222	4.98	25.74	89.64	7.0507	1661	192.793
1	67	32	2019-05-25	2024-04-24	0	0	0	70	160	27.3438	105	2.15	0.95	1.29	2.41	48	8.4	260	6.21	17.1	111.78	6.86246	1796	187.645
1	67	42	2022-05-14	2024-04-24	0	0	0	80	170	27.6817	130	2.25	2.84	1.76	3.51	863	23.1	331	5.89	51.12	106.02	7.90466	711	218.814
0	67	22	2019-04-29	2024-04-24	0	0	0	NULL	NULL	27.9475	124	2.37	1.48	1.39	1.99	55	5.99	349	5.76	26.64	103.68	7.23058	1822	202.076
0	67	22	2018-12-15	2023-07-27	1	0	0	67.5	155	28.0957	126	2.33	0.81	1.33	1.66	58	4.6	282	4.91	14.58	88.38	6.46815	1685	181.727
0	67	52	2020-08-18	2024-04-24	0	1	0	72	160	28.125	124	2.19	2.66	0.96	2.52	62	5.3	323	5.86	47.88	105.48	7.83407	1345	220.333
0	67	52	2019-11-23	2024-04-24	0	1	0	68	155	28.3039	109	2.17	2.31	0.8	1.98	61	6	214	5.09	41.58	91.62	7.55212	1614	213.754
0	67	72	2022-01-05	2024-04-24	0	0	0	NULL	NULL	28.3343	132	2.23	1.26	1.33	3.44	55	5	308	4.39	22.68	79.02	6.79804	840	192.618
0	67	32	2022-06-08	2024-04-24	0	0	0	70	155	29.1363	129	2.3	1.67	1.29	3.05	57	4	189	4.82	30.06	86.76	7.17319	686	209
0	67	22	2021-06-10	2024-04-24	0	0	0	70	155	29.1363	111	2.18	1.81	0.87	4.51	68	3.2	315	5.42	32.58	97.56	7.37102	1049	214.764
0	67	32	2019-03-23	2024-04-24	0	1	0	67	150	29.7778	117	2.19	1.13	1.6	2.78	80	6.6	430	6.47	20.34	116.46	7.07699	1859	210.737
0	67	72	2021-03-03	2024-04-24	0	0	0	75	156	30.8185	118	2.14	1	1.42	3.44	64	4.5	257	5.51	18	99.18	6.79416	1148	209.386
1	68	72	2020-10-31	2020-12-24	1	0	1	50	172	16.901	146	2.3	0.97	1.19	2.64	65	8	417	6.76	17.46	121.68	6.96816	54	117.769
1	68	22	2021-10-10	2024-04-24	0	0	0	52.5	174	17.3405	115	1.98	0.68	1.43	1.85	40	5.7	275	10.94	12.24	196.92	7.09436	927	123.02
0	68	72	2020-03-25	2024-04-24	0	0	0	NULL	NULL	17.6301	144	2.41	1.33	1.7	3.14	99	8.4	427	5.37	23.94	96.66	7.0536	1491	124.355
0	68	72	2022-04-20	2022-07-08	1	1	0	45	158	18.026	104	2.17	0.98	1.14	3.36	57	4.7	103	7.5	17.64	135	7.0823	79	127.665
0	68	72	2021-05-21	2024-04-24	0	0	0	48.5	162	18.4804	129	2.19	1.16	1.56	3.36	42	6.1	170	7.03	20.88	126.54	7.1862	1069	132.804
0	68	32	2019-11-02	2024-04-24	0	0	0	NULL	NULL	18.9005	130	2.32	1.57	1.09	1.53	72	5.42	306	4.29	28.26	77.22	6.99496	1635	132.208
1	68	42	2022-03-06	2023-07-04	1	1	0	55	170	19.0311	153	2.03	1.01	1.21	2.39	59	4.7	204	5.17	18.18	93.06	6.74042	485	128.278
0	68	32	2021-09-20	2024-04-24	0	1	0	47	157	19.0677	123	2.12	0.91	1.14	1.57	76	5	380	4.94	16.38	88.92	6.59065	947	125.669
1	68	32	2022-06-23	2024-04-24	0	0	0	52	165	19.1001	125	2.23	0.97	1.29	2.31	77	5.9	264	6.09	17.46	109.62	6.86379	671	131.099
0	68	22	2019-05-16	2024-04-24	0	0	0	48	158	19.2277	102	2.26	0.67	1	2.7	79	8.4	236	7.65	12.06	137.7	6.72182	1805	129.245
0	68	32	2019-03-12	2024-04-24	0	1	0	50	160	19.5312	114	1.91	0.77	1.57	2.98	47	3.5	272	4.59	13.86	82.62	6.35011	1870	124.026
1	68	72	2021-09-08	2024-04-24	0	0	0	58	172	19.6052	96	2.08	0.63	1.74	3.59	45	7.8	193	17.8	11.34	320.4	7.50476	959	147.132
1	68	72	2020-08-27	2024-04-24	0	0	0	NULL	NULL	19.8245	112	2.32	1.01	1.65	2.96	41	4.58	316	5.23	18.18	94.14	6.75196	1336	133.854
0	68	32	2021-11-26	2024-04-24	0	0	0	50	158	20.0288	123	2.01	1.01	0.84	0.98	76	5.3	329	5.55	18.18	99.9	6.81134	880	136.423
0	68	42	2022-01-31	2024-04-24	0	0	0	46	150	20.4444	132	2.24	0.84	1.49	3.03	38	3.1	112	5.66	15.12	101.88	6.64667	814	135.887
0	68	52	2019-03-05	2024-04-24	0	0	0	50	156	20.5457	131	2.2	0.95	1.16	2.54	105	5.6	466	6.28	17.1	113.04	6.87367	1877	141.224
0	68	72	2021-08-15	2024-04-24	0	1	0	48.5	152	20.992	125	2.2	0.57	1.32	2.51	55	5.7	224	4.95	10.26	89.1	6.12486	983	128.573
1	68	32	2021-11-12	2024-04-24	0	0	0	61	170	21.1073	94	2.23	0.51	1.52	2.68	52	4.4	194	13.01	9.18	234.18	6.97997	894	147.328
0	68	52	2018-11-08	2024-04-24	0	0	0	NULL	NULL	21.4195	135	2.14	0.65	1.42	1.8	78	5.3	287	5.26	11.7	94.68	6.31694	1994	135.306
0	68	22	2021-01-24	2024-04-24	0	0	0	55	160	21.4844	113	1.63	0.66	1.17	1.93	61	4.8	295	8.26	11.88	148.68	6.78351	1186	145.739
0	68	22	2019-06-18	2024-04-24	0	0	0	55	160	21.4844	114	2.17	0.81	1.59	2.08	59	8.1	248	7.1	14.58	127.8	6.83697	1772	146.888
0	68	22	2022-04-27	2024-04-24	0	0	0	54	158	21.6311	124	2.11	0.95	0.98	2.39	74	5.8	171	4.96	17.1	89.28	6.63771	728	143.581
0	68	32	2020-04-01	2024-04-24	0	0	0	57	162	21.7193	144	2.21	1.87	1.3	2.48	77	5.5	376	5.06	33.66	91.08	7.3349	1484	159.309
0	68	72	2020-06-15	2024-04-24	0	0	0	NULL	NULL	21.7962	154	2.23	1.21	1.09	2.34	58	6.7	185	7.53	21.78	135.54	7.29711	1409	159.049
1	68	52	2022-07-05	2024-04-24	0	0	0	NULL	NULL	21.8835	130	2.07	0.68	1.28	2.59	44	3.6	218	5.85	12.24	105.3	6.46838	659	141.551
1	68	72	2019-09-10	2024-04-24	0	0	0	60	165	22.0386	107	2.32	0.43	1.81	2.87	76	9.4	499	4.48	7.74	80.64	5.74325	1688	126.573
0	68	32	2019-08-14	2024-04-24	0	0	0	60	165	22.0386	131	2.24	1.15	0.92	2.64	58	6.4	293	5.45	20.7	98.1	6.92297	1715	152.572
0	68	72	2018-09-24	2024-04-24	0	0	0	NULL	NULL	22.0548	127	2.38	1.25	1.75	4	54	7.59	236	7.25	22.5	130.5	7.29174	2039	160.818
0	68	52	2019-07-05	2022-10-08	1	0	0	50	150	22.2222	113	2.26	0.45	1.65	1.08	52	5.3	137	5.26	8.1	94.68	5.94922	1191	132.205
1	68	32	2020-10-31	2024-04-24	0	0	0	61	165	22.4059	137	2.21	0.77	1.15	2.79	63	4.2	272	5.36	13.86	96.48	6.5052	1271	145.755
0	68	32	2020-08-11	2024-04-24	0	0	0	62	166	22.4996	141	1.99	0.96	1.29	1.98	70	6.8	185	6.41	17.28	115.38	6.90463	1352	155.352
0	68	22	2020-12-18	2024-04-24	0	0	0	57	159	22.5466	115	2.33	0.78	1.57	3.28	71	7.8	210	19.55	14.04	351.9	7.81211	1223	176.136
1	68	22	2020-11-26	2024-04-24	0	0	0	60	163	22.5827	128	2.32	0.85	1.66	2.91	74	7.9	239	5.49	15.3	98.82	6.62801	1245	149.678
1	68	32	2021-07-29	2024-04-24	0	0	0	74	180	22.8395	126	2.21	0.99	1.65	3.52	46	5.74	280	6.49	17.82	116.82	6.94781	1000	158.685
1	68	22	2018-10-22	2024-04-24	0	1	1	NULL	NULL	22.929	129	2.24	0.66	1.44	2.13	71	8.35	323	4.51	11.88	81.18	6.17838	2011	141.664
0	68	22	2020-08-19	2024-04-24	0	1	0	56	156	23.0112	116	2.34	1.01	1.47	3.37	61	4.7	124	5.09	18.18	91.62	6.72482	1344	154.746
0	68	72	2020-07-07	2024-04-24	0	0	0	67	170	23.1834	130	2.17	1.23	1.36	3.48	42	3.9	225	12.91	22.14	232.38	7.85261	1387	182.05
0	68	22	2021-06-05	2024-04-24	0	0	0	58	158	23.2335	150	2.37	1.3	0.96	3.52	65	6.7	324	11.15	23.4	200.7	7.7614	1054	180.324
1	68	72	2020-05-28	2024-04-24	0	0	0	NULL	NULL	23.3336	146	2.27	1.27	1.1	2.18	61	5.53	222	7.71	22.86	138.78	7.36913	1427	171.948
1	68	72	2022-06-16	2023-02-24	1	0	0	60	160	23.4375	134	2	1.24	1.83	2.07	65	4.2	234	5.64	22.32	101.52	7.03259	253	164.826
0	68	72	2022-03-19	2024-04-24	0	0	0	60	160	23.4375	118	2.01	1.13	0.82	1.83	86	9.3	347	5.49	20.34	98.82	6.91274	767	162.017
0	68	72	2021-08-14	2024-04-24	0	1	0	60	160	23.4375	142	2.13	0.73	1.1	2.44	86	10.5	303	14.26	13.14	256.68	7.43034	984	174.149
0	68	32	2021-04-19	2024-04-24	0	0	0	60	160	23.4375	161	2.32	0.71	1.69	2.73	76	4	401	4.85	12.78	87.3	6.32408	1101	148.221
0	68	32	2018-11-09	2024-04-24	0	0	0	NULL	NULL	23.8051	119	2.28	1.44	1.41	2.98	43	7.39	493	10.63	25.92	191.34	7.81592	1993	186.059
1	68	72	2018-04-08	2024-04-24	0	0	0	NULL	NULL	23.8519	114.4	2.1	0.93	1.8	2.78	47	2.76	192	6.42	16.74	115.56	6.87444	2208	163.968
1	68	42	2020-06-01	2024-04-24	0	0	0	65	165	23.8751	170	2.26	2.15	0.8	3.26	78	6.4	429	4.23	38.7	76.14	7.29527	1423	174.175
0	68	22	2021-12-25	2024-04-24	0	0	0	56	153	23.9224	112	2.25	1.29	1.19	2.91	62	3.5	228	5.91	23.22	106.38	7.11888	851	170.301
0	68	32	2018-12-08	2024-04-24	0	0	0	NULL	NULL	23.954	82	2.08	0.73	1.36	2	35	4.91	223	5.57	13.14	100.26	6.49028	1964	155.468
1	68	22	2021-07-05	2024-04-24	0	1	0	78	180	24.0741	98	2.18	1.15	0.93	1.43	71	7.4	357	8.84	20.7	159.12	7.40665	1024	178.308
0	68	22	2020-12-24	2024-04-24	0	0	0	62	160	24.2188	139	2.14	0.64	1.25	2.1	82	5.6	233	5.9	11.52	106.2	6.41626	1217	155.394
1	68	72	2022-02-08	2024-04-24	0	0	0	70	170	24.2215	146	2.3	2.07	1.29	5.57	87	8.1	325	5.94	37.26	106.92	7.59685	806	184.007
1	68	52	2021-09-14	2024-04-24	0	0	0	70	170	24.2215	138	2.32	1.52	1.39	3.09	43	7	273	5.57	27.36	100.26	7.2237	953	174.969
1	68	72	2021-09-01	2024-04-24	0	0	0	72	172	24.3375	125	2.13	0.91	2.29	2.86	40	7.2	295	6.63	16.38	119.34	6.88489	966	167.561
0	68	72	2020-10-24	2024-04-24	0	0	1	NULL	NULL	24.6004	124	2.38	4.66	0.91	3.28	44	6.4	384	9.08	83.88	163.44	8.83269	1278	217.288
0	68	42	2020-06-25	2024-04-24	0	0	0	67	165	24.6097	127	2.13	1.16	1.17	3.23	49	4.3	288	5.03	20.88	90.54	6.85144	1399	168.612
1	68	32	2020-04-17	2024-04-24	0	0	0	67	165	24.6097	137	2.17	1.15	1.32	2.86	46	5.9	146	5.59	20.7	100.62	6.94834	1468	170.997
1	68	32	2022-04-29	2024-04-24	0	0	0	NULL	NULL	24.8044	129	2.18	0.57	1.5	3.17	42	4.9	269	5	10.26	90	6.13492	726	152.173
0	68	32	2019-11-23	2024-04-24	0	0	0	60	155	24.974	131	2.13	0.24	1.72	1.61	56	4.5	200	5.96	4.32	107.28	5.44555	1614	135.997
0	68	32	2020-04-03	2024-04-24	0	0	0	64	160	25	105	2.11	1.49	1.26	2.53	133	9.6	415	6.85	26.82	123.3	7.41062	1482	185.266
0	68	32	2020-05-24	2024-04-24	0	0	0	NULL	NULL	25.1963	167.9	2.43	1.33	1.22	3.06	83	7.9	369	5.56	23.94	100.08	7.08837	1431	178.601
0	68	52	2022-06-26	2024-04-24	0	0	0	65	160	25.3906	103	2.08	0.9	1.21	2.6	56	4.3	128	6.76	16.2	121.68	6.89326	668	175.024
0	68	32	2022-06-25	2024-04-24	0	0	0	65	160	25.3906	111	2.1	1.03	1.35	2.74	48	4.6	235	5.45	18.54	98.1	6.81277	669	172.981
0	68	32	2022-04-04	2024-04-24	0	0	0	65	160	25.3906	145	2.17	2.14	1.24	2.82	53	5	357	5.24	38.52	94.32	7.50472	751	190.55
1	68	72	2021-08-08	2024-04-24	0	1	0	65	160	25.3906	89	2.11	1.63	0.73	1.21	213	15.1	338	6.36	29.34	114.48	7.4262	990	188.556
0	68	52	2021-04-30	2024-04-24	0	0	0	65	160	25.3906	112	2.14	0.74	1	1.21	46	4.4	268	5.17	13.32	93.06	6.42936	1090	163.246
1	68	72	2020-01-23	2024-04-24	0	0	0	NULL	NULL	25.7444	126	2.27	0.55	1.8	1.95	57	7.86	384	4.63	9.9	83.34	6.02232	1553	155.041
1	68	72	2018-09-06	2024-04-24	0	1	1	NULL	NULL	25.8733	125	2.25	0.6	1.86	3.02	47	5.8	303	5.17	10.8	93.06	6.21964	2057	160.923
0	68	22	2020-01-22	2024-04-24	0	0	0	68	162	25.9107	127	2.49	1.43	1.44	3.32	57	5.1	287	4.66	25.74	83.88	6.98429	1554	180.968
1	68	32	2021-12-08	2024-04-24	0	0	0	75	170	25.9516	146	2.5	0.56	1.67	2.87	47	10.2	278	5.36	10.08	96.48	6.18674	868	160.556
1	68	72	2019-04-15	2024-04-24	0	0	0	75	170	25.9516	121	2.02	0.75	1.47	1.98	61	8.9	403	5.51	13.5	99.18	6.50648	1836	168.853
0	68	22	2019-07-15	2024-04-24	0	0	0	65	158	26.0375	128	2.06	0.86	1.14	2.12	52	3.1	242	4.78	15.48	86.04	6.50121	1745	169.275
0	68	32	2021-04-13	2024-04-24	0	1	0	68	160	26.5625	96	2.02	1.23	1.31	2.38	42	7.1	196	4.86	22.14	87.48	6.87565	1107	182.634
1	68	22	2019-03-15	2024-04-24	0	0	0	75	168	26.5731	147	2.21	1.6	1.29	2.86	61	3.4	219	5.72	28.8	102.96	7.30157	1867	194.026
0	68	32	2018-11-17	2024-04-24	0	0	0	NULL	NULL	26.599	NA	2.5	0.85	0.92	1.25	52	6.89	224	10.09	15.3	181.62	7.23662	1985	192.487
0	68	42	2022-01-07	2024-04-24	0	0	0	60	150	26.6667	137	1.95	0.25	0.73	0.52	95	5.7	310	7.54	4.5	135.72	5.72152	838	152.574
0	68	72	2020-09-29	2023-12-10	1	0	0	60	150	26.6667	130	2.24	1.91	1.35	3.18	63	3.9	229	4.55	34.38	81.9	7.24983	1167	193.329
0	68	32	2019-09-26	2024-04-24	0	0	1	65	156	26.7094	99	2.02	1.04	1.11	1.92	60	5.9	191	5.51	18.72	99.18	6.83338	1672	182.516
1	68	52	2020-05-16	2024-04-24	0	1	0	74	165	27.1809	133	2.1	0.63	1.02	1.51	50	4.4	198	5.08	11.34	91.44	6.25087	1439	169.904
0	68	52	2022-05-16	2024-04-24	0	0	0	70	160	27.3438	125	2.08	1.75	1.53	3.83	42	5.8	153	6.25	31.5	112.5	7.47979	709	204.526
0	68	52	2019-09-25	2024-04-24	0	0	0	70	160	27.3438	106	2.16	0.58	1.51	2.11	47	5	244	5.21	10.44	93.78	6.19345	1673	169.352
0	68	32	2019-04-26	2021-01-25	1	0	0	62	150	27.5556	119	2.16	1.04	1.36	1.89	63	5.2	287	5.24	18.72	94.32	6.78314	640	186.913
1	68	32	2022-02-24	2024-04-24	0	0	0	80	170	27.6817	122	2.28	1.07	1.8	3.4	62	7.5	328	5.46	19.26	98.28	6.8527	790	189.694
0	68	22	2020-08-27	2024-04-24	0	0	0	70	159	27.6888	142	2.1	0.97	1.03	2.46	83	6.2	181	7.66	17.46	137.88	7.09315	1336	196.401
1	68	52	2020-12-07	2024-04-24	0	0	0	NULL	NULL	27.7959	154	2.29	0.52	1.2	1.46	85	6.48	334	5.36	9.36	96.48	6.11263	1234	169.906
0	68	52	2018-07-15	2024-04-24	0	0	0	NULL	NULL	29.1256	122	2.45	0.84	1.27	1.35	107	11.58	484	13.87	15.12	249.66	7.54297	2110	219.693
0	68	52	2019-11-09	2024-04-24	0	0	0	71	156	29.1749	108	2.13	1.77	0.87	1.91	69	8.4	255	5.46	31.86	98.28	7.35602	1628	214.611
1	68	72	2019-08-21	2020-05-17	1	0	0	NULL	NULL	31.9001	149	2.21	4.9	1.13	2.95	59	6	173	6	88.2	108	8.46859	270	270.149
0	69	72	2018-02-27	2024-04-24	0	0	0	NULL	NULL	17.4414	149	2.35	0.53	1.36	2.13	73	3.65	376	4.55	9.54	81.9	5.96785	2248	104.088
0	69	52	2021-10-12	2024-04-24	0	0	0	40	150	17.7778	133	2.42	1.21	1.77	3.3	61	4.7	273	5.3	21.78	95.4	6.94592	925	123.483
0	69	22	2019-11-21	2024-04-24	0	0	0	NULL	NULL	18.0506	148	2.23	0.74	1.73	3.1	61	6.3	181	5.32	13.32	95.76	6.45796	1616	116.57
0	69	72	2019-07-24	2024-04-24	0	0	0	47	160	18.3594	117	2.13	0.96	1.69	1.76	54	10.1	234	10.22	17.28	183.96	7.37112	1736	135.329
0	69	32	2019-05-31	2024-04-24	0	0	0	45	156	18.4911	143	2.13	1.04	0.86	2.19	76	4.7	365	5.74	18.72	103.32	6.87428	1790	127.113
0	69	32	2022-07-04	2024-04-24	0	0	0	45	154	18.9745	145	2.18	0.82	1.07	1.77	71	6.4	127	4.87	14.76	87.66	6.47224	660	122.808
0	69	22	2018-03-08	2024-04-24	0	0	0	NULL	NULL	19.1839	133	2.17	0.7	0.94	1.58	89	7.8	386	4.86	12.6	87.48	6.31196	2239	121.088
0	69	32	2022-02-17	2024-04-24	0	0	0	47	156	19.313	142	2.45	1.83	1.21	3.76	82	4.6	361	4.92	32.94	88.56	7.28522	797	140.699
0	69	72	2018-07-21	2024-04-24	0	0	0	NULL	NULL	19.4849	123	2.17	2.25	0.98	2.66	51	4.23	264	8.1	40.5	145.8	7.99039	2104	155.692
0	69	52	2020-09-03	2024-04-24	0	0	0	45	150	20	136	2.45	0.98	1.31	2.84	65	6.3	169	5.54	17.64	99.72	6.77939	1329	135.588
0	69	32	2021-03-25	2024-04-24	0	0	0	52	160	20.3125	158	2.29	0.99	1.77	3	65	5.2	324	6.64	17.82	119.52	6.97066	1126	141.591
0	69	22	2018-03-16	2024-04-24	0	0	0	NULL	NULL	20.4544	150	2.06	3.21	0.84	1.95	52	3.5	286	6.67	57.78	120.06	8.15149	2231	166.734
1	69	32	2022-07-17	2024-04-24	0	0	0	60	170	20.7612	149	2.31	0.69	1.53	4.25	58	6.4	273	10.27	12.42	184.86	7.04576	647	146.279
0	69	32	2018-11-12	2020-01-19	1	0	0	NULL	NULL	20.7829	131	2.41	2.48	1.13	2.14	55	7.49	182	4.48	44.64	80.64	7.49548	433	155.778
0	69	22	2022-02-14	2024-04-24	0	0	0	50	155	20.8117	84	2.11	0.8	0.93	1.9	79	6.2	335	6.5	14.4	117	6.73625	800	140.193
0	69	22	2019-09-09	2024-04-24	0	0	0	50	155	20.8117	121	2.17	0.89	1.51	2.18	78	5.8	198	4.37	16.02	78.66	6.44583	1689	134.148
0	69	32	2021-11-17	2024-04-24	0	0	0	45	146	21.1109	124	2.29	0.83	1.63	2.46	59	3.9	230	5.61	14.94	100.98	6.62582	889	139.877
0	69	22	2019-05-03	2024-04-24	0	1	0	52	155	21.6441	149	2.26	0.86	1.34	2.24	86	4.4	286	5.48	15.48	98.64	6.63788	1818	143.671
0	69	42	2018-06-27	2024-04-24	0	0	0	NULL	NULL	21.6867	128	2.45	1.29	1.15	1.89	60	5.13	416	5.08	23.22	91.44	6.96755	2128	151.103
0	69	22	2021-06-10	2024-04-24	0	0	0	55	157	22.3133	116	2.19	1.17	1.19	2.34	70	4.2	281	5.68	21.06	102.24	6.98155	1049	155.781
1	69	32	2020-11-03	2024-04-24	0	0	0	65	170	22.4913	124	2.33	1.66	1.26	3.94	47	4.4	155	10.48	29.88	188.64	7.94388	1268	178.669
0	69	52	2019-04-16	2024-04-24	0	0	0	62	164	23.0518	144	2.36	0.7	1.65	1.86	64	5.5	326	4.8	12.6	86.4	6.29954	1835	145.215
0	69	52	2022-05-16	2024-04-24	0	0	0	57	156	23.4221	148	2.41	1.83	1.16	3.37	46	2.8	252	5.17	32.94	93.06	7.33478	709	171.796
0	69	32	2020-12-28	2024-04-24	0	0	0	60	160	23.4375	143	2.13	1.13	1.23	2.48	125	5.6	198	6.46	20.34	116.28	7.07544	1213	165.831
0	69	22	2020-10-06	2024-04-24	0	0	0	60	160	23.4375	126	2.27	0.55	1.79	2.53	44	4.3	184	7.93	9.9	142.74	6.56041	1296	153.76
0	69	72	2018-12-09	2024-04-24	0	0	0	NULL	NULL	23.4465	140	2.49	1.37	0.78	2.24	58	4.95	342	4.81	24.66	86.58	6.9731	1963	163.495
0	69	42	2018-04-18	2024-04-24	0	1	0	NULL	NULL	23.5646	130	2.17	0.95	1.76	3.11	53	4.82	225	5.1	17.1	91.8	6.66554	2198	157.071
1	69	72	2021-10-24	2024-04-24	0	0	0	70	172	23.6614	127	2.39	0.81	1.24	1.34	77	7.3	434	7.13	14.58	128.34	6.84119	913	161.872
0	69	72	2020-08-13	2024-04-24	0	0	0	66	166	23.9512	126	2.1	0.69	1.37	2.63	66	4.7	344	6.51	12.42	117.18	6.58987	1350	157.836
0	69	22	2021-10-01	2024-04-24	0	1	1	60	158	24.0346	124	2.25	1.86	1.78	3.03	56	5.7	189	8.96	33.48	161.28	7.90094	936	189.896
0	69	72	2022-04-23	2024-04-24	0	0	0	63	160	24.6094	124	2.39	0.7	1.61	2.82	56	5	190	5.46	12.6	98.28	6.42837	732	158.198
0	69	32	2021-04-15	2024-04-24	0	0	0	60	156	24.6548	129	2.18	0.94	1.36	3.67	59	6.1	243	10.88	16.92	195.84	7.41265	1105	182.758
0	69	32	2018-04-12	2024-04-24	0	0	0	NULL	NULL	25.1812	143.1	2.17	1.21	1.44	3	54	5.59	256	5.4	21.78	97.2	6.96462	2204	175.377
1	69	32	2019-08-02	2024-04-24	0	0	0	73	170	25.2595	137	2.07	0.92	1.05	1.67	63	7.7	187	6.01	16.56	108.18	6.79764	1727	171.705
1	69	32	2019-10-06	2024-04-24	0	0	0	75	172	25.3515	123	2.32	1.46	1.38	2.14	44	6.2	196	5.74	26.28	103.32	7.21349	1662	182.873
0	69	32	2021-07-08	2024-04-24	0	0	0	61	155	25.3902	148	2.26	1.1	1.18	3.2	97	3	296	4.76	19.8	85.68	6.74315	1021	171.21
1	69	52	2022-04-03	2024-04-24	0	1	1	65	160	25.3906	116	2.31	1.85	1.3	3.2	58	3.5	307	3.59	33.3	64.62	6.98093	752	177.25
0	69	22	2022-02-10	2024-04-24	0	0	0	65	160	25.3906	103	2.1	0.87	1.39	1.46	32	5	100	8.93	15.66	160.74	7.13775	804	181.232
0	69	52	2021-05-27	2024-04-24	0	0	0	65	160	25.3906	138	2.19	1.3	1.21	2.34	39	5	168	7.19	23.4	129.42	7.32265	1063	185.927
0	69	22	2019-05-25	2024-04-24	0	0	0	65	160	25.3906	143	2.11	0.58	1.09	2.34	50	3.2	198	4.6	10.44	82.8	6.06893	1796	154.094
0	69	32	2021-10-19	2024-04-24	0	0	0	56	148	25.5661	118	2.17	1.09	1.01	1.71	59	6	260	8.33	19.62	149.94	7.29364	918	186.47
1	69	72	2019-01-08	2024-04-24	0	0	0	74	170	25.6055	100	2.1	0.97	0.68	1.52	63	12.8	306	14.68	17.46	264.24	7.74362	1933	198.28
1	69	22	2022-02-10	2024-04-24	0	0	0	75	170	25.9516	124	2.33	1.23	1.84	2.41	43	4.9	333	5.34	22.14	96.12	6.96984	804	180.878
1	69	32	2021-11-26	2024-04-24	0	0	0	75	170	25.9516	109	2.17	0.76	1.85	2.44	42	5.8	256	6.77	13.68	121.86	6.72566	880	174.541
0	69	42	2022-02-14	2024-04-24	0	0	0	65	158	26.0375	125	2.18	0.93	1.04	3.64	37	4.4	72	5.28	16.74	95.04	6.67895	800	173.903
0	69	72	2021-02-10	2024-04-24	0	0	0	65	158	26.0375	122	2.09	0.76	0.89	2.42	66	6.6	94	5.94	13.68	106.92	6.59487	1169	171.714
0	69	52	2020-12-10	2024-04-24	0	0	0	59	150	26.2222	115	2.06	1.48	1.48	1.74	55	9.2	207	12.06	26.64	217.08	7.96953	1231	208.979
0	69	32	2018-04-01	2024-04-24	0	0	0	NULL	NULL	26.2292	152.2	2.22	1.29	1.33	3.85	63	5.3	371	4.88	23.22	87.84	6.92738	2215	181.699
0	69	32	2019-05-25	2024-04-24	0	0	0	70	160	27.3438	132	2.15	1.25	1.42	3.28	51	3.9	272	5.32	22.5	95.76	6.98221	1796	190.92
0	69	72	2019-08-23	2024-04-24	0	1	0	NULL	NULL	30.7279	153	2.23	3.34	1.13	3.4	64	11.35	311	5.41	60.12	97.38	7.98182	1706	245.264
0	69	22	2022-03-14	2024-04-24	0	0	0	75	156	30.8185	106	2.02	1.78	1.96	3.28	70	5.5	152	5.41	32.04	97.38	7.35246	772	226.592
1	69	32	2020-09-30	2024-04-24	0	0	0	88	165	32.3232	90	2.08	1.83	0.79	3.15	89	8.5	332	6.14	32.94	110.52	7.50674	1302	242.642
0	70	22	2022-03-10	2024-04-24	0	0	0	40	150	17.7778	131	2.24	0.57	1.56	1.95	60	3.7	359	5.93	10.26	106.74	6.3055	776	112.098
0	70	52	2020-12-20	2024-04-24	0	0	0	45	155	18.7305	122	2.17	1.86	1.02	2.64	85	3.9	361	5.93	33.48	106.74	7.4882	1221	140.258
0	70	72	2020-09-25	2024-04-24	0	1	1	45	155	18.7305	114	2.29	0.56	0.96	2.12	56	2.9	72	5.03	10.08	90.54	6.1232	1307	114.69
1	70	72	2021-08-26	2024-04-24	0	0	0	55	170	19.0311	134	2.2	0.98	1.28	2.24	91	7.7	386	5.37	17.64	96.66	6.74822	972	128.426
1	70	22	2020-12-04	2024-04-24	0	0	0	49	160	19.1406	133	2.18	0.78	1.48	3.32	77	5.5	194	8.14	14.04	146.52	6.93593	1237	132.758
0	70	32	2020-02-06	2024-04-24	0	0	0	NULL	NULL	19.5101	126	2.27	3.25	0.95	2.65	31	4.09	234	7.58	58.5	136.44	8.29176	1539	161.773
0	70	52	2022-02-28	2024-04-24	0	0	0	52	162	19.8141	117	2.06	0.86	1.46	3.23	51	6.8	233	5.35	15.48	96.3	6.61387	786	131.048
0	70	52	2019-02-24	2024-04-24	0	0	0	55	166	19.9594	84	2	0.7	0.92	1.4	72	8.1	341	6.89	12.6	124.02	6.66099	1886	132.949
0	70	72	2018-05-24	2024-04-24	0	0	0	NULL	NULL	19.9897	145	2.35	1.22	2.02	2.9	67	5.51	365	6.7	21.96	120.6	7.18855	2162	143.697
0	70	32	2021-11-27	2024-04-24	0	0	0	50	158	20.0288	128	2.18	1.18	1.37	2.52	72	3.1	212	3.32	21.24	59.76	6.45308	879	129.248
1	70	22	2022-04-09	2024-04-24	0	0	0	NULL	NULL	20.1798	118	2.13	0.57	1.71	1.99	41	5.9	171	5.02	10.26	90.36	6.13891	746	123.882
0	70	72	2022-03-21	2024-04-24	0	0	0	NULL	NULL	20.2961	125	2.28	0.82	1.11	1.71	42	6.05	304	3.67	14.76	66.06	6.18934	765	125.619
0	70	22	2019-04-13	2021-07-28	1	0	0	49	155	20.3954	128	2.27	0.83	0.86	2.74	50	4.9	210	5.47	14.94	98.46	6.60055	837	134.621
0	70	22	2021-11-30	2024-04-24	0	0	0	53	161	20.4467	127	2.24	0.96	1.48	2.8	42	5.5	222	4	17.28	72	6.43307	876	131.535
1	70	42	2021-11-23	2024-04-24	0	0	0	60	170	20.7612	106	2.26	0.88	2	2.16	49	6	226	4.95	15.84	89.1	6.55915	883	136.176
0	70	22	2020-07-16	2024-04-24	0	0	0	47	150	20.8889	99	2.16	0.45	1.24	1.76	69	5.2	312	6.19	8.1	111.42	6.11202	1378	127.673
1	70	72	2021-11-01	2024-04-24	0	0	0	57	165	20.9366	74	2.05	0.53	1.92	1.75	40	3.9	152	5.46	9.54	98.28	6.15017	905	128.764
0	70	32	2020-06-06	2024-04-24	0	0	0	75	NULL	21.9182	124	2.2	0.78	1.68	2.24	41	4.33	126	5.19	14.04	93.42	6.48587	1418	142.159
0	70	22	2021-09-15	2024-04-24	0	0	0	50	150	22.2222	105	2.15	0.65	1.47	1.94	76	5.8	322	5.54	11.7	99.72	6.36881	952	141.529
0	70	22	2021-05-14	2024-04-24	0	0	0	50	150	22.2222	134	2.28	1.17	1.29	2.49	69	6.4	278	5.35	21.06	96.3	6.9217	1076	153.815
0	70	52	2020-07-29	2024-04-24	0	0	0	45	142	22.317	127	2.31	2.96	1.14	2.62	44	6.1	342	5.83	53.28	104.94	7.9358	1365	177.103
0	70	22	2020-08-21	2024-04-24	0	0	0	56	158	22.4323	117	2.17	0.79	1.25	3.89	86	6.8	237	6.83	14.22	122.94	6.7732	1342	151.938
1	70	32	2020-03-17	2024-04-24	0	0	0	65	170	22.4913	117	2.09	0.65	1.5	2.64	54	6.8	334	6.63	11.7	119.34	6.54842	1499	147.283
0	70	32	2019-11-01	2024-04-24	0	0	0	60	163	22.5827	127	2.37	2.24	1.48	3.37	66	5.4	269	7.89	40.32	142.02	7.95967	1636	179.751
1	70	22	2019-09-21	2024-04-24	0	0	0	62.5	165	22.9568	130	2.36	0.88	1.33	3.15	53	4.2	286	4.92	15.84	88.56	6.55307	1677	150.438
0	70	32	2022-04-05	2024-04-24	0	0	0	NULL	NULL	23.0243	115.8	2.31	0.73	1.34	2.19	49	6.24	283	4.98	13.14	89.64	6.37832	750	146.856
1	70	72	2021-10-21	2024-04-24	0	1	0	80	183	23.8884	142	2.3	1.71	1.16	2.32	70	5.58	311	5.01	30.78	90.18	7.23553	916	172.845
0	70	32	2018-11-23	2024-04-24	0	0	0	NULL	NULL	23.9821	136.4	2.16	1.39	1.05	1.9	63	7.05	297	9.18	25.02	165.24	7.63393	1979	183.077
0	70	52	2022-06-15	2024-04-24	0	0	0	60	158	24.0346	137	2.15	0.78	1.12	1.51	78	4.3	269	4.95	14.04	89.1	6.43852	679	154.747
0	70	22	2021-02-28	2024-04-24	0	0	0	55	150	24.4444	126	2.11	1.04	1.24	3.74	65	4.4	297	5.99	18.72	107.82	6.91691	1151	169.08
1	70	32	2021-03-05	2024-04-24	0	0	0	75	175	24.4898	146	2.17	0.86	1.36	2.34	66	5.96	258	6.96	15.48	125.28	6.87695	1146	168.415
0	70	32	2021-04-26	2024-04-24	0	0	0	60	156	24.6548	135	2.17	0.85	1.22	2.56	60	7.5	278	5.94	15.3	106.92	6.70679	1094	165.355
0	70	72	2018-02-07	2024-04-24	0	1	1	NULL	NULL	24.7888	134	2.13	0.5	1.73	2.03	44	4.31	280	4.24	9	76.32	5.83901	2268	144.742
1	70	52	2020-05-23	2024-04-24	0	0	0	70	168	24.8016	87	2.23	1	1.57	2.01	83	10.9	383	6.32	18	113.76	6.93132	1432	171.908
0	70	32	2018-09-06	2023-06-01	1	0	0	NULL	NULL	24.921	130	2.26	0.7	1.57	1.55	65	7.92	342	5.15	12.6	92.7	6.36992	1729	158.745
0	70	32	2020-07-20	2024-04-24	0	0	0	60	155	24.974	108	2.06	1.09	1.06	2.54	220	16.8	486	21.11	19.62	379.98	8.22352	1374	205.374
0	70	72	2019-02-04	2024-04-24	0	1	0	60	155	24.974	128	2.19	0.73	1.62	2.51	95	7.8	415	5.55	13.14	99.9	6.48668	1906	161.998
0	70	22	2021-07-01	2024-04-24	0	1	0	65	160	25.3906	147	2.28	1.58	1.23	3.67	68	6.5	425	5.05	28.44	90.9	7.16441	1028	181.909
0	70	52	2019-07-11	2024-04-24	0	0	1	65	160	25.3906	138	2.13	0.73	2.2	3.44	54	5.7	142	19.11	13.14	343.98	7.7231	1749	196.094
1	70	32	2018-07-28	2024-04-24	0	0	0	NULL	NULL	25.5671	116	1.99	0.71	1.28	2.68	57	7.7	267	4.93	12.78	88.74	6.34045	2097	162.107
0	70	32	2019-02-18	2024-04-24	0	0	0	NULL	NULL	26.4566	116	2.3	1.4	1.16	3.42	50	4.94	279	5.68	25.2	102.24	7.16102	1892	189.457
0	70	32	2022-03-23	2024-04-24	0	0	0	67	158	26.8386	121	2.17	0.54	1.05	1.52	70	6.5	252	5.99	9.72	107.82	6.2615	763	168.05
0	70	52	2019-11-15	2024-04-24	0	0	0	70	160	27.3438	121	2.17	1.08	1.55	3.46	75	3.1	242	5.7	19.44	102.6	6.90502	1622	188.809
1	70	32	2018-07-30	2024-04-24	0	0	0	NULL	NULL	27.4836	133	2	0.99	1.02	2.14	44	3.46	218	5.54	17.82	99.72	6.78954	2095	186.601
1	70	32	2020-01-24	2024-04-24	0	0	0	75	165	27.5482	88	2.07	0.48	1.07	1.62	96	10.9	501	5.79	8.64	104.22	6.10976	1552	168.313
0	70	32	2019-08-03	2024-04-24	0	0	0	70	159	27.6888	122	2.12	0.8	1.41	2.54	66	5	251	5.16	14.4	92.88	6.50539	1726	180.126
0	70	22	2019-06-26	2024-04-24	0	1	0	70	156	28.764	131	2.17	0.7	1.01	1.38	65	4.6	253	5.25	12.6	94.5	6.38915	1764	183.777
1	70	22	2018-12-28	2019-05-25	1	1	0	85	170	29.4118	101	2.23	0.7	1.42	2.44	60	5.5	263	4.73	12.6	85.14	6.28485	148	184.848
0	70	32	2022-06-05	2024-04-24	0	0	0	85	160	33.2031	115	2.19	0.71	1.32	1.67	62	8.9	178	5.32	12.78	95.76	6.41658	689	213.05
0	71	72	2018-11-25	2024-04-24	0	0	0	NULL	NULL	15.3826	150	2.44	0.78	1.44	3.55	60	4.89	422	5.53	14.04	99.54	6.54932	1977	100.746
0	71	72	2021-08-16	2024-04-24	0	0	0	45	165	16.5289	100	2.11	1.05	1.39	1.66	50	3.9	245	4.9	18.9	88.2	6.72562	982	111.167
0	71	22	2020-03-24	2024-04-24	0	0	0	43	160	16.7969	125	2.2	0.52	1.76	2.1	79	2.9	126	6.13	9.36	110.34	6.24686	1492	104.928
0	71	72	2020-03-06	2024-04-24	0	0	0	NULL	NULL	16.8608	120	2.32	0.67	1.03	1	80	10.71	238	3.99	12.06	71.82	6.07091	1510	102.36
0	71	32	2019-09-11	2024-04-24	0	0	0	50	165	18.3655	139	2.39	1.82	1.29	3.44	38	4.8	271	6.56	32.76	118.08	7.56742	1687	138.979
0	71	52	2019-04-20	2024-04-24	0	0	0	50	165	18.3655	158	2.29	0.45	1.05	1.84	56	6.5	430	3.88	8.1	69.84	5.64492	1831	103.672
0	71	22	2019-10-08	2024-04-24	0	0	0	45	155	18.7305	119	2.2	0.25	1.3	1.34	61	3.3	211	8.95	4.5	161.1	5.89296	1660	110.378
1	71	42	2018-10-24	2024-04-24	0	0	0	NULL	NULL	18.8003	136	2.35	3.56	1.05	2.56	58	8.22	251	3.71	64.08	66.78	7.66839	2009	144.168
0	71	72	2020-11-02	2024-04-24	0	0	0	NULL	NULL	19.4514	133.5	2.31	1.33	1.27	3.14	90	10.68	423	5.77	23.94	103.86	7.12545	1269	138.6
1	71	72	2019-10-30	2024-04-24	0	1	0	NULL	NULL	19.7104	116	2.2	1.02	1.28	2.44	53	6.19	269	5.54	18.36	99.72	6.81939	1638	134.413
1	71	32	2021-12-30	2024-04-24	0	0	0	55	167	19.721	118	2.21	0.43	1.06	1.14	61	6.9	186	7.28	7.74	131.04	6.22876	846	122.838
0	71	72	2019-05-31	2024-04-24	0	0	0	49	157	19.8791	109	2.12	1.11	0.88	1.74	82	2.7	370	5.84	19.98	105.12	6.95669	1790	138.293
0	71	72	2020-11-22	2024-04-24	0	0	0	45	150	20	138	2.45	0.89	1.33	3.29	78	5.7	358	11.68	16.02	210.24	7.42894	1249	148.579
0	71	32	2022-01-18	2024-04-24	0	0	0	50	158	20.0288	121	2.23	1.44	0.84	2.38	69	4.3	207	7.5	25.92	135	7.46714	827	149.558
0	71	72	2020-03-10	2024-04-24	0	0	0	NULL	NULL	20.3532	114	2.15	0.46	1.73	2.08	51	4.36	119	5.75	8.28	103.5	6.06027	1506	123.346
1	71	32	2020-12-05	2024-04-24	0	0	0	58	167	20.7967	104	2.06	1.09	1.17	1.74	44	5.6	196	6.62	19.62	119.16	7.06387	1236	146.905
1	71	32	2020-07-12	2024-04-24	0	0	0	62	170	21.4533	134	2.33	1.31	1.18	2.86	52	5.1	216	4.99	23.58	89.82	6.96506	1382	149.423
0	71	52	2019-09-02	2024-04-24	0	0	0	52	155	21.6441	171	2.28	0.58	1.75	2.52	67	4.1	118	10.57	10.44	190.26	6.90089	1696	149.364
1	71	42	2018-04-15	2024-04-24	0	0	0	NULL	NULL	22.008	152	2.26	1.34	1.06	2.98	56	6.27	159	4.32	24.12	77.76	6.84352	2201	150.612
1	71	22	2020-08-21	2024-04-24	0	0	0	60	165	22.0386	129	2.31	0.81	1.52	2.79	40	3.8	325	7.88	14.58	141.84	6.9412	1342	152.974
0	71	22	2019-10-13	2024-04-24	0	0	0	50	150	22.2222	133	2.24	1.25	0.76	2.93	57	5.7	175	7.1	22.5	127.8	7.27083	1655	161.574
1	71	32	2021-01-09	2024-04-24	0	0	0	69	175	22.5306	144	2.13	0.76	2.03	2.24	53	2.93	189	5.58	13.68	100.44	6.53235	1201	147.178
1	71	72	2020-09-26	2023-12-10	1	0	0	65	168	23.03	158	2.52	2.09	1.06	3.13	85	6.7	234	6.5	37.62	117	7.69656	1170	177.252
0	71	52	2020-09-12	2024-04-24	0	0	0	59	160	23.0469	118	2.02	1.06	1.28	2.7	94	5.6	218	5.97	19.08	107.46	6.93261	1320	159.775
0	71	22	2021-11-22	2024-04-24	0	0	0	58	158	23.2335	121	2.08	1.17	1.09	1.9	37	4.3	227	6.33	21.06	113.94	7.0899	884	164.723
1	71	32	2018-05-29	2024-04-24	0	0	0	NULL	NULL	23.3077	136	2.24	0.89	0.96	2.53	74	8.15	332	5.16	16.02	92.88	6.612	2157	154.11
0	71	22	2020-08-04	2024-04-24	0	1	0	52.5	150	23.3333	133	2.21	1.97	1.04	3	50	3.5	250	5.67	35.46	102.06	7.50082	1359	175.019
0	71	22	2020-12-09	2024-04-24	0	0	0	60	160	23.4375	151	2.01	1.64	1.26	2.17	65	4.8	409	5.46	29.52	98.28	7.27974	1232	170.619
0	71	32	2020-05-05	2024-04-24	0	0	0	57	155	23.7253	128	2.12	1.02	1.15	2.31	59	4.2	270	5.62	18.36	101.16	6.83373	1450	162.132
0	71	32	2019-09-27	2024-04-24	0	0	0	60	158	24.0346	101	2.28	1.08	1.36	3.3	63	5.1	286	5.28	19.44	95.04	6.82848	1671	164.12
0	71	32	2021-01-05	2024-04-24	0	0	0	62	160	24.2188	163	2.19	0.76	1.6	3.59	55	5.5	311	5.32	13.68	95.76	6.48463	1205	157.05
1	71	72	2020-08-08	2024-04-24	0	1	0	70	170	24.2215	126	2.15	2.21	1.28	3.46	63	4.6	372	5.1	39.78	91.8	7.50983	1355	181.899
0	71	32	2020-07-05	2024-04-24	0	0	0	55	150	24.4444	142	2.17	1.28	1.01	2.41	72	5.6	345	5.73	23.04	103.14	7.08017	1389	173.071
0	71	32	2019-04-27	2024-04-24	0	0	0	55	150	24.4444	122	2.36	1.62	1.7	3.74	63	3.2	148	5.69	29.16	102.42	7.30873	1824	178.658
1	71	52	2019-11-05	2024-04-24	0	0	0	70	168	24.8016	118	2.35	1.15	1.35	2.34	68	4.6	237	5.64	20.7	101.52	6.95724	1632	172.551
1	71	32	2021-06-25	2024-04-24	0	0	0	62.5	158	25.0361	136	2.36	1.52	1.76	3.25	59	5.1	188	7.27	27.36	130.86	7.49006	1034	187.522
1	71	32	2018-12-31	2024-04-24	0	0	0	75	173	25.0593	151	2.11	0.83	1.57	1.93	44	5.8	160	5.62	14.94	101.16	6.6276	1941	166.083
0	71	32	2018-02-05	2024-04-24	0	0	0	NULL	NULL	25.3184	150	2.31	0.85	1.51	2.39	64	5.09	357	4.34	15.3	78.12	6.39295	2270	161.859
0	71	32	2020-07-21	2024-04-24	0	0	0	65	159	25.711	130	2.17	1.45	1.5	3.24	72	5.7	197	5.47	26.1	98.46	7.15844	1373	184.051
1	71	72	2018-04-13	2022-07-11	1	1	1	NULL	NULL	25.7873	119	2.35	0.5	1.59	2.19	45	3.68	236	5.48	9	98.64	6.09555	1550	157.188
0	71	72	2018-12-09	2024-04-24	0	0	1	NULL	NULL	25.9151	143	2.16	0.76	1.42	2.37	100	4.96	173	5.02	13.68	90.36	6.42659	1963	166.546
0	71	32	2020-01-15	2024-04-24	0	0	0	60	150	26.6667	140	2.16	1	1.36	3.49	60	2.8	176	5.83	18	104.94	6.85061	1561	182.683
0	71	22	2018-12-21	2024-04-24	0	0	0	68	159	26.8977	113	1.95	0.56	1.81	2.15	66	7.8	227	5.23	10.08	94.14	6.16219	1951	165.749
0	71	52	2021-07-15	2024-04-24	0	0	0	60	145	28.5375	122	2.25	0.47	0.91	1.49	49	3.7	258	5.51	8.46	99.18	6.03914	1014	172.342
0	71	72	2019-10-26	2024-04-24	0	0	0	NULL	NULL	28.7087	116	2.08	0.82	1.45	2.53	50	6.02	195	4.69	14.76	84.42	6.43458	1642	184.728
0	71	72	2021-02-01	2024-04-24	0	1	0	65	150	28.8889	139	2.14	1.29	1.37	4.09	68	5.3	212	9.37	23.22	168.66	7.57975	1178	218.971
1	71	32	2020-12-22	2024-04-24	0	0	0	95	175	31.0204	103.3	2.2	1.39	1.07	2.15	67	5.57	285	6.21	25.02	111.78	7.24306	1219	224.683
0	71	72	2022-04-30	2024-04-24	0	0	0	70	150	31.1111	131	2.08	0.72	1.26	2.19	70	4.8	414	5.15	12.96	92.7	6.39809	725	199.052
0	71	32	2021-04-09	2024-04-24	0	1	0	84	160	32.8125	144	2.26	1.57	1.16	2.44	66	6.4	454	5.08	28.26	91.44	7.16398	1111	235.068
0	71	32	2020-04-11	2024-04-24	0	1	0	80	156	32.8731	106	2.12	1.52	1.74	3.16	69	8.8	200	11.7	27.36	210.6	7.9659	1474	261.864
1	72	72	2020-01-20	2023-01-10	1	0	0	50	175	16.3265	91	2.15	0.48	1.21	1.08	95	9.1	311	9.51	8.64	171.18	6.60597	1086	107.853
1	72	72	2018-11-22	2024-04-24	0	0	0	NULL	NULL	17.4799	109	2.24	0.69	1.95	2.07	46	5.55	332	4.68	12.42	84.24	6.25983	1980	109.421
0	72	32	2020-05-31	2024-04-24	0	0	0	42.5	155	17.6899	121	2.16	0.9	1.51	2.26	60	4	294	5.15	16.2	92.7	6.62123	1424	117.129
1	72	32	2020-04-18	2024-04-24	0	0	0	52	170	17.9931	101	2.28	2.88	0.93	2.27	46	6.7	419	10.7	51.84	192.6	8.51563	1467	153.222
1	72	72	2020-01-24	2022-06-30	1	0	0	50	165	18.3655	97	2.11	0.98	1.45	1.49	85	15.7	240	17.87	17.64	321.66	7.95052	888	146.015
0	72	22	2020-12-19	2024-04-24	0	0	0	43	152	18.6115	131	2.4	0.72	2.1	3.65	67	3.4	350	7.28	12.96	131.04	6.74422	1222	125.52
0	72	22	2020-07-04	2024-04-24	0	0	0	45	155	18.7305	118	2.21	1.11	1.79	3.09	91	5.7	212	4.75	19.98	85.5	6.7501	1390	126.433
1	72	32	2018-05-19	2024-04-24	0	0	0	NULL	NULL	18.9455	120	2.23	1.42	1.37	2.57	47	6.78	223	6.54	25.56	117.72	7.31619	2167	138.609
0	72	22	2021-06-21	2024-04-24	0	0	0	43	150	19.1111	111	2.12	0.86	1	1.52	56	7.8	243	5.85	15.48	105.3	6.70322	1038	128.106
0	72	32	2018-08-18	2024-04-24	0	0	0	NULL	NULL	19.2513	139	2.34	0.56	1.34	1.26	50	5.57	389	4.58	10.08	82.44	6.02948	2076	116.075
0	72	22	2021-04-05	2024-04-24	0	0	0	44	150	19.5556	129	2.24	0.48	2.02	2.96	64	5	255	5.68	8.64	102.24	6.09058	1115	119.105
1	72	72	2019-03-02	2019-04-03	1	1	0	58	172	19.6052	101	2.01	0.49	1.6	1.61	42	6	176	5.32	8.82	95.76	6.04572	32	118.527
0	72	52	2022-04-25	2024-04-24	0	0	0	55	166	19.9594	119	2.01	0.54	1.82	1.76	40	8.7	284	13.39	9.72	241.02	7.06592	730	141.031
0	72	52	2020-07-21	2024-04-24	0	0	0	55	165	20.202	121	2.21	0.85	1.73	3.1	44	4.5	181	5.03	15.3	90.54	6.5405	1373	132.131
1	72	52	2019-09-11	2022-03-03	1	0	0	60	172	20.2812	106	2.14	0.74	1.75	2.29	69	6.7	198	5.57	13.32	100.26	6.50389	904	131.907
0	72	32	2021-04-10	2024-04-24	0	0	0	52	160	20.3125	126	1.94	0.89	1.44	2.11	69	4.2	262	5.35	16.02	96.3	6.64816	1110	135.041
0	72	22	2020-01-16	2024-04-24	0	0	0	50	155	20.8117	142	2.17	0.78	0.86	2.35	78	4.2	289	5.37	14.04	96.66	6.51996	1560	135.691
0	72	72	2020-03-25	2024-04-24	0	0	0	NULL	NULL	21.0773	141.1	2.28	0.97	1.39	2.08	40	4.28	235	15.26	17.46	274.68	7.78237	1491	164.031
0	72	22	2019-03-11	2024-04-24	0	0	0	44	144	21.2191	141	2.1	1.37	1.3	2.87	75	7.1	391	5.79	24.66	104.22	7.15854	1871	151.898
0	72	32	2020-08-28	2024-04-24	0	0	0	51	155	21.2279	129	2.24	0.52	1.2	1.71	84	4.9	328	5.52	9.36	99.36	6.14205	1335	130.383
1	72	52	2019-03-02	2024-04-24	0	0	0	60	168	21.2585	130	2.08	0.99	1.23	2.71	81	6	310	5.35	17.82	96.3	6.75464	1880	143.594
1	72	32	2019-09-29	2023-01-03	1	0	0	62	168	21.9671	135	2.24	1.36	1.51	2.51	60	9.7	298	5.54	24.48	99.72	7.10708	1192	156.122
1	72	32	2020-08-17	2024-04-24	0	0	0	65	172	21.9713	53	2.07	0.69	1	1.91	28	7.8	135	6.01	12.42	108.18	6.50996	1346	143.032
1	72	32	2022-05-18	2024-04-24	0	0	0	60	165	22.0386	125	2.28	1.88	1.06	3.3	78	7.2	375	5.61	33.84	100.98	7.44342	707	164.042
0	72	42	2021-08-06	2024-04-24	0	0	0	55	156	22.6003	131	2.2	0.57	1.17	2.54	59	8.6	210	6.45	10.26	116.1	6.38956	992	144.406
0	72	72	2019-05-03	2024-04-24	0	0	0	NULL	NULL	22.6698	141.4	2.17	0.63	1.25	2.17	43	5.39	177	5.04	11.34	90.72	6.24297	1818	141.527
0	72	22	2021-10-27	2024-04-24	0	0	0	56	157	22.719	157	2.26	1.35	1.14	2.97	83	4.9	411	4.88	24.3	87.84	6.97285	910	158.416
0	72	52	2021-09-10	2024-04-24	0	1	0	NULL	NULL	22.7999	146	2.39	3.36	1.47	2.38	62	6.6	401	4.98	60.48	89.64	7.90497	957	180.233
0	72	42	2022-04-16	2024-04-24	0	0	0	60	162	22.8624	134	2.38	1.41	1.57	4.45	53	5.9	228	4.67	25.38	84.06	6.97235	739	159.404
0	72	72	2022-07-07	2024-04-24	0	0	0	60	160	23.4375	129	2.15	0.88	1.54	2.11	69	4	236	9.5	15.84	171	7.21105	657	169.009
0	72	52	2021-06-30	2024-04-24	0	0	0	60	160	23.4375	128	2.15	0.98	1.31	2.49	36	4.4	251	6.88	17.64	123.84	6.99601	1029	163.969
0	72	32	2020-06-27	2024-04-24	0	1	0	60	160	23.4375	103	2.06	0.89	1.53	2.31	57	6.3	207	6.97	16.02	125.46	6.91268	1397	162.016
0	72	32	2019-04-22	2024-04-24	0	0	0	60	160	23.4375	108	2.13	1.16	1.54	3.7	67	9.9	180	5.74	20.88	103.32	6.98348	1829	163.675
0	72	72	2018-01-27	2024-04-24	0	0	0	NULL	NULL	23.5388	119.4	2.34	1.27	0.93	2.16	49	5.05	178	10.23	22.86	184.14	7.65194	2279	180.117
1	72	72	2022-04-25	2024-04-24	0	0	0	75	178	23.6713	115	2.18	1.17	1.32	3.35	48	3.24	196	6.52	21.06	117.36	7.11947	730	168.527
0	72	32	2021-06-22	2024-04-24	0	0	0	61	160	23.8281	141	2	1.92	1.32	2.35	70	5.2	242	5.95	34.56	107.1	7.52331	1037	179.266
0	72	32	2019-11-15	2023-06-11	1	1	1	62	160	24.2188	149	2.09	0.92	1.69	3.16	71	6.1	249	8.64	16.56	155.52	7.16062	1304	173.421
1	72	52	2019-10-04	2020-07-24	1	0	0	70	170	24.2215	142	2.14	2.69	1.76	4.57	62	6.6	495	6.64	48.42	119.52	7.97025	294	193.051
0	72	72	2021-10-01	2024-04-24	0	1	0	NULL	NULL	24.3249	150.3	2.2	1.3	1.07	2.69	64	5.91	322	5.75	23.4	103.5	7.09916	936	172.686
0	72	72	2020-05-16	2024-04-24	0	0	0	60	157	24.3418	137	2.21	0.64	1.29	1.75	90	5.5	267	5.27	11.52	94.86	6.30334	1439	153.434
0	72	52	2021-04-23	2024-04-24	0	0	0	61	158	24.4352	154	2.1	0.94	0.99	2.75	81	4.7	241	4.44	16.92	79.92	6.51638	1097	159.229
0	72	22	2020-06-11	2024-04-24	0	0	0	60	155	24.974	88	1.91	0.43	1.1	1.09	60	6.7	320	8.56	7.74	154.08	6.39073	1413	159.602
0	72	72	2020-02-15	2024-04-24	0	0	0	60	155	24.974	105	2.18	0.58	1.32	2.2	54	4.1	209	5.89	10.44	106.02	6.31613	1530	157.739
0	72	32	2019-11-07	2024-04-24	0	0	0	64	160	25	138	2.21	0.51	1.43	2.22	42	5.3	270	5.19	9.18	93.42	6.06099	1630	151.525
0	72	72	2021-11-03	2024-04-24	0	0	0	67	163	25.2174	124	2.12	1.67	1.29	3.4	79	7.4	248	4.54	30.06	81.72	7.11335	903	179.38
1	72	72	2019-12-19	2023-01-16	1	1	0	NULL	NULL	25.5155	98	2	0.56	1.5	2.6	76	9.21	307	5.68	10.08	102.24	6.24473	1124	159.337
0	72	72	2022-07-04	2024-04-24	0	0	1	NULL	NULL	26.3464	141	2.19	0.58	1.58	2.67	65	4.6	267	5.63	10.44	101.34	6.27098	660	165.218
0	72	32	2020-12-26	2024-04-24	0	0	0	70	163	26.3465	122	2.39	0.45	2.64	3.59	45	5.7	223	3.62	8.1	65.16	5.57556	1215	146.897
0	72	72	2021-09-16	2024-04-24	0	0	0	NULL	NULL	26.5717	148.3	2.45	0.91	1.56	5.89	60	6.36	492	6.66	16.38	119.88	6.88941	951	183.063
1	72	32	2022-06-09	2024-04-24	0	0	0	75	168	26.5731	112	2.13	1.4	0.88	2.11	58	6.5	402	9.9	25.2	178.2	7.7166	685	205.054
1	72	72	2021-05-03	2024-04-24	0	0	0	NULL	NULL	26.6978	150.5	2.24	1.45	1.23	3.24	63	7.6	300	4.25	26.1	76.5	6.90608	1087	184.377
1	72	22	2020-06-06	2024-04-24	0	0	0	65	155	27.0552	111	2.31	0.91	1.15	2.07	77	3.9	311	6.2	16.38	111.6	6.81783	1418	184.458
0	72	32	2019-04-26	2024-04-24	0	0	0	65	155	27.0552	96	2.25	1.2	0.82	2.18	108	12.5	407	6.42	21.6	115.56	7.12934	1825	192.885
0	72	52	2021-02-23	2024-04-24	0	0	0	70	160	27.3438	129	2.09	1.52	1.15	2.17	78	5.1	278	5.08	27.36	91.44	7.13162	1156	195.005
0	72	32	2019-03-05	2024-04-24	0	1	0	70	160	27.3438	126	2.08	1.75	1.07	3.16	53	6.8	279	5.49	31.5	98.82	7.35014	1877	200.98
0	72	72	2018-11-18	2024-04-24	0	1	0	NULL	NULL	27.542	100	2.39	1.34	1.72	3.19	113	11.1	353	4.38	24.12	78.84	6.85731	1984	188.864
0	72	32	2022-07-10	2024-04-24	0	0	0	70	155	29.1363	121	2.29	0.8	1.68	3.06	75	7.5	246	5.6	14.4	100.8	6.58722	654	191.927
1	72	32	2020-06-14	2024-04-24	0	1	0	95	170	32.872	96	2.16	0.86	1.08	1.75	105	10.2	409	5.42	15.48	97.56	6.62687	1410	217.838
0	73	52	2020-05-11	2024-04-24	0	0	0	40	158	16.0231	117	2.22	0.67	1.35	1.74	79	4.4	304	5.98	12.06	107.64	6.47554	1444	103.758
0	73	72	2019-09-16	2024-04-24	0	0	0	NULL	NULL	17.5467	133.9	2.3	1.06	1.52	3.54	53	7.62	190	6.7	19.08	120.6	7.04797	1682	123.669
1	73	22	2021-06-09	2024-04-24	0	0	0	50	168	17.7154	138	2.26	1.15	1.25	2.79	57	3.9	295	5.28	20.7	95.04	6.89128	1050	122.082
1	73	72	2018-12-09	2024-04-24	0	0	0	52	170	17.9931	133	2.29	2.18	1.25	2.79	48	5.7	210	4.54	39.24	81.72	7.37985	1963	132.786
0	73	32	2020-09-08	2022-12-29	1	0	0	44	155	18.3143	127	2.18	0.61	1.27	2.58	51	3.9	162	5.6	10.98	100.8	6.31607	842	115.674
0	73	22	2020-01-31	2024-04-24	0	0	0	NULL	NULL	18.9454	130	2.37	0.9	1.32	3.44	62	3.83	394	3.6	16.2	64.8	6.26317	1545	118.658
1	73	72	2020-12-24	2024-04-24	0	0	0	54	168	19.1327	103	2.03	0.58	1.89	2.61	38	6	190	6.67	10.44	120.06	6.44049	1217	123.224
0	73	22	2022-01-11	2024-04-24	0	1	0	45	153	19.2234	139	2.24	0.54	0.9	1.43	74	4.1	292	4.45	9.72	80.1	5.96431	834	114.654
1	73	72	2021-11-20	2024-04-24	0	0	0	57	172	19.2672	111	2.35	2.43	1.35	2.93	96	9.9	404	8.52	43.74	153.36	8.1179	886	156.409
1	73	72	2019-04-29	2024-04-24	0	1	0	53	165	19.4674	133	2.21	0.41	1.31	2.07	52	7.1	186	5.51	7.38	99.18	5.90256	1822	114.908
1	73	72	2020-07-05	2024-04-24	0	0	0	50	160	19.5312	114	2.08	0.67	0.84	1.94	60	4.9	274	5.81	12.06	104.58	6.4467	1389	125.912
0	73	22	2019-10-27	2024-04-24	0	0	0	47	155	19.563	119	2.24	0.73	1.49	3.32	69	4.2	220	6.53	13.14	117.54	6.64929	1641	130.08
1	73	72	2020-05-20	2024-04-24	0	0	0	55	167	19.721	138	2.17	0.76	1.53	2.26	70	4.4	205	6.18	13.68	111.24	6.63448	1435	130.839
1	73	22	2021-05-17	2024-04-24	0	0	0	52	162	19.8141	145	2.11	1.94	1.2	2.56	79	6.3	338	7.11	34.92	127.98	7.71179	1073	152.802
1	73	32	2018-04-22	2024-04-24	0	0	0	NULL	NULL	19.9535	140.9	2.23	2.62	1.57	4.2	53	4.78	270	4.92	47.16	88.56	7.64408	2194	152.527
0	73	72	2020-12-27	2022-01-23	1	0	0	56	167	20.0796	154	2.23	1.42	1.29	3.81	70	5.3	334	5.83	25.56	104.94	7.20127	392	144.599
1	73	72	2020-06-20	2024-04-24	0	0	0	60	172	20.2812	110	2.03	0.77	1.66	3.12	50	5.4	147	5.02	13.86	90.36	6.43966	1404	130.604
0	73	32	2020-01-17	2024-04-24	0	0	0	49	155	20.3954	128	2.37	1.39	1.73	2.17	56	3.7	200	4.91	25.02	88.38	7.00817	1559	142.935
0	73	72	2019-04-15	2023-03-02	1	0	0	NULL	NULL	20.7113	139	2.52	2.66	0.95	2.76	200	8.3	422	6.02	47.88	108.36	7.86101	1417	162.811
0	73	52	2021-10-08	2024-04-24	0	1	0	51	156	20.9566	91	2.38	0.95	1.29	3.26	56	8.1	189	5.19	17.1	93.42	6.68304	929	140.054
0	73	32	2019-06-22	2024-04-24	0	0	0	55	162	20.9572	131	2.2	0.39	1.34	1.01	60	4.1	254	4.92	7.02	88.56	5.7393	1768	120.279
1	73	32	2021-04-10	2023-09-01	1	0	0	65	175	21.2245	129	2.29	0.74	1.2	2.32	70	9.03	319	10.92	13.32	196.56	7.17709	874	152.33
0	73	22	2020-03-09	2020-09-17	1	0	0	53	158	21.2306	143	2.4	2.75	1	3.31	82	5	215	5.2	49.5	93.6	7.74786	192	164.491
1	73	72	2020-03-31	2024-04-24	0	0	0	NULL	NULL	21.4541	126	2.13	3.11	1.07	2.61	58	5.57	288	6.82	55.98	122.76	8.14208	1485	174.681
0	73	72	2020-04-08	2024-04-24	0	1	1	NULL	NULL	21.5344	132	2.13	0.65	0.99	2.21	103	15.3	326	10.2	11.7	183.6	6.9792	1477	150.293
0	73	22	2020-04-19	2024-04-24	0	0	0	56	160	21.875	143	2.15	0.92	0.95	1.53	107	9.3	348	7.98	16.56	143.64	7.08115	1466	154.9
0	73	22	2021-05-22	2024-04-24	0	0	0	55	158	22.0317	136	2.06	0.67	1.57	2.24	97	3.9	300	5.45	12.06	98.1	6.38273	1068	140.623
0	73	32	2019-08-13	2024-04-24	0	0	0	55	158	22.0317	99	1.99	0.51	1.26	0.96	78	8.6	245	5	9.18	90	6.02369	1716	132.712
0	73	42	2019-03-22	2024-04-24	0	0	0	55	158	22.0317	119	2.19	1.61	0.71	2.71	106	4.8	362	4.55	28.98	81.9	7.07896	1860	155.962
0	73	32	2019-04-09	2024-04-24	0	0	0	NULL	NULL	22.1151	131	2.12	0.43	1.12	2.81	73	6.44	390	5.11	7.74	91.98	5.87483	1842	129.922
1	73	22	2020-11-24	2024-04-24	0	0	0	56	156	23.0112	139	2.38	1.52	1.01	2.34	82	3.9	279	5.97	27.36	107.46	7.29305	1247	167.822
1	73	72	2021-07-03	2024-04-24	0	0	0	60	160	23.4375	138	2.12	0.67	1.77	1.95	73	5.8	338	5.69	12.06	102.42	6.42583	1026	150.605
0	73	22	2020-09-16	2024-04-24	0	0	0	55	153	23.4952	119	2.16	0.84	1.44	2.5	58	5.1	228	5.07	15.12	91.26	6.53658	1316	153.579
0	73	72	2018-01-20	2024-04-24	0	1	0	NULL	NULL	23.5083	138	2.24	1.21	1.31	2.71	46	4.08	262	3.7	21.78	66.6	6.58655	2286	154.838
0	73	32	2022-04-04	2024-04-24	0	0	0	59	157	23.9361	143	2.48	1.77	1.04	3.78	69	4.9	333	6.38	31.86	114.84	7.51174	751	179.802
0	73	22	2021-11-14	2024-04-24	0	0	0	60	158	24.0346	111	2.19	3.15	1	2.09	78	4.4	309	6.59	56.7	118.62	8.12055	892	195.174
0	73	32	2018-02-13	2024-04-24	0	0	0	NULL	NULL	24.1271	135	2.4	1.61	1.47	2.58	51	6.34	258	3.36	28.98	60.48	6.77577	2262	163.479
0	73	22	2021-09-06	2024-04-24	0	1	0	62	160	24.2188	131	2.11	3.44	0.79	2.25	70	5.7	314	8.33	61.92	149.94	8.44293	961	204.477
0	73	22	2021-08-04	2024-04-24	0	0	0	62.5	160	24.4141	111	2.14	0.9	1.23	2.59	47	8.6	232	6.23	16.2	112.14	6.81161	994	166.299
0	73	22	2021-12-09	2024-04-24	0	0	0	55	150	24.4444	142	2.26	0.95	1.13	2.95	93	4.4	438	5.3	17.1	95.4	6.70401	867	163.876
1	73	72	2019-05-04	2024-04-24	0	0	0	71	170	24.5675	120	2.29	0.66	1.58	2.56	47	5.8	267	3.59	11.88	64.62	5.95023	1817	146.182
0	73	22	2021-01-03	2024-04-24	0	0	0	65	162	24.7676	152	2.27	4.21	1.02	3.34	64	4.6	401	5.04	75.78	90.72	8.14247	1207	201.669
0	73	32	2021-08-20	2024-04-24	0	0	0	62	158	24.8358	118	2.38	1.17	1.36	3.39	57	4.4	323	4.71	21.06	84.78	6.79429	978	168.741
0	73	32	2021-04-25	2024-04-24	0	0	0	60	155	24.974	115	2.16	0.49	1.06	2.18	55	7.5	200	5.04	8.82	90.72	5.99165	1095	149.635
0	73	32	2018-12-12	2023-10-21	1	0	0	60	155	24.974	99	2.22	1.37	0.82	2.44	89	4.4	232	6	24.66	108	7.19417	1774	179.667
0	73	72	2022-05-19	2024-04-24	0	0	0	62	155	25.8065	104	2.23	0.64	1.22	2.11	53	6.4	302	4.85	11.52	87.3	6.22029	706	160.524
1	73	32	2022-06-01	2024-04-24	0	0	0	80	175	26.1224	121	2.38	0.42	2.44	2.58	47	6.49	153	6.49	7.56	116.82	6.09036	693	159.095
1	73	32	2019-03-03	2024-04-24	0	0	0	80	170	27.6817	93	1.96	0.72	1.46	2.12	49	4.3	220	5.56	12.96	100.08	6.47469	1879	179.23
1	73	72	2021-04-15	2024-04-24	0	0	0	77.5	167	27.7887	113	2.21	2.1	1.28	2.64	41	7	383	7.86	37.8	141.48	7.89132	1105	219.29
0	73	32	2020-05-02	2024-04-24	0	0	0	65	150	28.8889	112	2.17	0.56	1.64	3.69	61	5.8	261	4.33	10.08	77.94	5.97335	1453	172.563
1	74	32	2018-04-02	2024-04-24	0	0	0	NULL	NULL	17.2221	140	2.34	0.67	1.75	2.87	64	5.84	260	5.67	12.06	102.06	6.42231	2214	110.606
0	74	32	2018-09-05	2024-02-20	1	0	0	NULL	NULL	19.044	114	2.15	1.02	1.27	1.68	77	6.2	320	12.62	18.36	227.16	7.64268	1994	145.547
0	74	32	2021-09-26	2022-01-19	1	1	0	48	158	19.2277	107	1.92	3.19	1.36	3.02	428	11.4	285	11.45	57.42	206.1	8.68561	115	167.004
0	74	42	2018-09-02	2024-04-24	0	0	0	NULL	NULL	19.3728	166	2.5	1.95	1.23	3.47	152	15.6	510	24.49	35.1	440.82	8.95369	2061	173.458
1	74	72	2021-01-04	2021-04-17	1	0	0	55	168	19.487	130	2.33	1.85	1.22	2.4	58	4.6	290	5.9	33.3	106.2	7.47773	103	145.718
0	74	32	2020-06-21	2024-04-24	0	0	0	51	160	19.9219	142	2.26	1.33	2.01	3.01	47	5.6	270	7.78	23.94	140.04	7.42433	1403	147.907
0	74	72	2021-07-06	2024-04-24	0	0	0	NULL	NULL	19.966	127	2.37	2.46	1.24	3.34	46	5.2	285	4.38	44.28	78.84	7.46481	1023	149.042
0	74	32	2021-02-21	2024-04-24	0	0	0	45	150	20	130	2.41	1.63	1.35	3.22	52	8.4	263	7.66	29.34	137.88	7.61219	1158	152.244
1	74	72	2021-03-06	2024-04-24	0	0	0	NULL	NULL	20.7701	168	2.24	0.99	1.2	2.77	67	7.14	355	4.78	17.82	86.04	6.64199	1145	137.955
1	74	32	2021-10-03	2024-04-24	0	0	0	55	162	20.9572	106	2.35	0.67	1.67	3.16	56	7.6	371	11.97	12.06	215.46	7.16952	934	150.253
1	74	22	2019-04-14	2022-06-28	1	0	0	55	162	20.9572	144	2.1	2.27	1.07	2.3	43	2.9	164	5.65	40.86	101.7	7.63903	1171	160.092
1	74	22	2019-04-20	2024-04-24	0	0	0	60	168	21.2585	124	2.22	1.15	1.28	2.92	34	4.3	187	10.44	20.7	187.92	7.573	1831	160.991
0	74	22	2019-09-12	2024-04-24	0	0	0	45	145	21.4031	126	2.14	0.55	1.56	1.84	45	2.5	128	5.12	9.9	92.16	6.12291	1686	131.049
0	74	52	2020-08-17	2024-04-24	0	0	0	55	160	21.4844	144.2	2.23	0.73	0.96	2.83	81	5.7	440	5.35	13.14	96.3	6.44998	1346	138.574
0	74	22	2021-09-20	2024-04-24	0	0	0	50	150	22.2222	104	2.19	0.84	1.52	2.66	78	5.1	377	5.52	15.12	99.36	6.62162	947	147.147
0	74	72	2021-09-13	2024-04-24	0	0	0	50	150	22.2222	150	2.31	0.89	1.4	2.73	88	5.8	276	6.04	16.02	108.72	6.76947	954	150.433
0	74	32	2022-06-25	2024-04-24	0	0	0	49	148	22.3703	101	2.08	0.42	1.78	2.22	65	6.2	146	6.22	7.56	111.96	6.04787	669	135.293
0	74	22	2020-04-12	2024-04-24	0	0	0	60	162	22.8624	116	2.23	3.08	1.19	3.21	42	3.5	303	9.09	55.44	163.62	8.4197	1473	192.494
0	74	72	2022-03-18	2024-04-24	0	0	0	NULL	NULL	22.8636	135	2.32	0.52	1.6	2.45	45	5.75	263	4.65	9.36	83.7	5.97054	768	136.508
0	74	32	2022-02-18	2024-04-24	0	0	0	55	155	22.8928	104	2.1	0.57	1.61	3.02	35	5.5	136	5.86	10.26	105.48	6.29363	796	144.079
1	74	72	2022-02-18	2024-04-24	0	0	0	65	168	23.03	137	2.17	0.42	1.36	2.03	57	8.1	399	4.93	7.56	88.74	5.81543	796	133.93
0	74	22	2019-12-28	2024-04-24	0	1	0	52	150	23.1111	140	2.2	0.89	1.36	2.35	96	6	380	6.08	16.02	109.44	6.77607	1579	156.602
0	74	72	2021-06-30	2024-03-02	1	1	0	NULL	NULL	23.4866	140	2.07	1.35	1.1	2.83	63	5.2	253	4.92	24.3	88.56	6.98101	976	163.96
0	74	72	2020-12-03	2024-04-24	0	0	0	50	145	23.7812	91	2.15	0.74	1.22	1.13	81	7.9	340	6.73	13.32	121.14	6.69307	1238	159.169
0	74	52	2022-05-24	2024-04-24	0	0	0	60	158	24.0346	89	2.17	0.77	1.22	3.76	46	4.7	99	6.39	13.86	115.02	6.68097	701	160.574
0	74	72	2021-11-13	2024-04-24	0	1	0	60	158	24.0346	139	2.25	1.11	0.9	3.12	71	4	400	4.7	19.98	84.6	6.73952	893	161.982
0	74	22	2021-10-22	2024-04-24	0	0	0	60	158	24.0346	148	2.31	4.1	0.83	2.14	71	5.5	400	5.24	73.8	94.32	8.1549	915	196
0	74	72	2019-12-22	2024-04-24	0	0	0	60	158	24.0346	133	2.2	1.4	0.91	2.13	97	6.7	351	5.41	25.2	97.38	7.11232	1585	170.942
0	74	52	2019-03-05	2024-04-24	0	0	0	60	157	24.3418	123	2.19	1.69	1.21	3.75	35	6	223	6.05	30.42	108.9	7.41238	1877	180.43
0	74	72	2020-01-24	2024-04-24	0	0	0	NULL	NULL	24.4367	154	2.34	1.38	1.41	2.76	69	6.76	225	5.02	24.84	90.36	7.02311	1552	171.622
1	74	72	2018-09-11	2024-04-24	0	1	0	NULL	NULL	24.4698	102	2.21	0.85	1.22	1.74	45	4.4	168	5.01	15.3	90.18	6.53651	2052	159.947
1	74	32	2019-10-26	2024-04-24	0	0	0	63	160	24.6094	122	2.09	0.86	1.19	1.67	48	3.1	264	5.02	15.48	90.36	6.5502	1642	161.196
0	74	32	2022-01-29	2024-04-24	0	0	0	60	155	24.974	143	2.2	0.32	1.35	2.49	67	5.8	321	6.17	5.76	111.06	5.76786	816	144.046
0	74	22	2021-07-08	2024-04-24	0	1	0	60	155	24.974	112	2.09	0.96	1.06	2.43	50	4.4	174	5.58	17.28	100.44	6.76596	1021	168.973
0	74	72	2020-06-16	2024-04-24	0	0	0	60	155	24.974	153	2.11	0.21	1.17	1.52	77	6.1	289	6.04	3.78	108.72	5.32535	1408	132.995
0	74	32	2019-04-28	2024-04-24	0	0	0	60	155	24.974	124	2.19	1.27	1	3.38	74	5.5	297	5.54	22.86	99.72	7.03861	1823	175.782
0	74	72	2021-12-30	2024-04-24	0	0	0	NULL	NULL	25.1185	128	2.05	0.51	1.6	1.91	46	6	200	5.09	9.18	91.62	6.04153	846	151.754
0	74	52	2021-07-22	2024-04-24	0	1	1	67.5	160	26.3672	109	2.06	0.93	1.25	2.32	35	6.6	203	6.14	16.74	110.52	6.82985	1007	180.084
1	74	22	2021-09-15	2024-04-24	0	0	0	NULL	NULL	26.4927	72	2.18	1.36	1.09	2.27	49	4.44	283	5.11	24.48	91.98	7.02628	952	186.145
0	74	22	2019-02-14	2023-06-03	1	0	0	60	150	26.6667	141	2.15	2.24	1.4	2.82	73	8.7	307	6.98	40.32	125.64	7.83712	1570	208.99
1	74	72	2021-02-10	2024-04-24	0	0	0	NULL	NULL	26.7712	141	2.3	0.44	1.25	2.39	75	5.49	316	6.48	7.92	116.64	6.13534	1169	164.25
0	74	72	2018-07-18	2024-04-24	0	0	0	NULL	NULL	26.8815	148	2.29	1.91	0.78	2.64	67	6.1	328	7.37	34.38	132.66	7.73212	2107	207.851
0	74	72	2018-02-24	2023-02-21	1	1	0	NULL	NULL	26.9459	93	1.99	1.69	0.8	1.74	120	8.08	385	7.76	30.42	139.68	7.66131	1823	206.441
1	74	72	2021-01-22	2024-04-24	0	0	0	NULL	NULL	27.2265	151	2.39	2.05	1.27	4.15	72	4.3	431	6.28	36.9	113.04	7.64281	1188	208.087
0	74	32	2019-06-11	2024-04-24	0	0	0	74	156	30.4076	121	2.13	2.57	1	2.16	75	5	338	5.73	46.26	103.14	7.77722	1779	236.487
0	75	72	2021-07-21	2024-04-24	0	1	0	NULL	NULL	15.2587	145	2.34	2.1	1.8	3.06	69	4.86	450	7.41	37.8	133.38	7.83236	1008	119.511
0	75	72	2020-09-21	2022-02-04	1	0	0	NULL	NULL	15.9066	146	2.14	1.38	1.34	3.25	46	4.72	229	6.47	24.84	116.46	7.27686	501	115.75
1	75	22	2022-03-27	2024-04-24	0	0	0	NULL	NULL	16.8069	121	2.2	0.69	2.26	3.33	50	5.39	219	5.72	12.42	102.96	6.4605	759	108.581
0	75	22	2019-10-18	2020-11-23	1	0	0	52	170	17.9931	126	2.18	2.08	1.32	2.95	58	7	213	12.26	37.44	220.68	8.32631	402	149.816
1	75	72	2018-04-16	2024-04-24	0	0	0	NULL	NULL	18.0308	139	2.31	1.63	1.43	2.95	42	5.3	238	5.04	29.34	90.72	7.19358	2200	129.706
0	75	72	2021-12-30	2024-04-24	0	1	0	43	154	18.1312	115	2.25	0.53	0.87	1.29	64	4.6	467	6.8	9.54	122.4	6.36964	846	115.489
0	75	72	2022-05-08	2024-04-24	0	0	0	40	145	19.025	84	2.18	1	1.88	2.55	76	8	203	5.96	18	107.28	6.87267	717	130.752
1	75	72	2022-05-21	2024-04-24	0	0	0	50	160	19.5312	105	1.99	0.67	2.36	1.13	44	12.9	173	22.64	12.06	407.52	7.80684	704	152.477
0	75	72	2018-03-30	2024-04-24	0	1	1	NULL	NULL	19.6234	124	2	0.91	1.1	2.27	38	3	154	5.76	16.38	103.68	6.74422	2217	132.345
1	75	72	2021-09-03	2024-04-24	0	0	0	65	180	20.0617	101	2.12	0.77	1.22	2.33	61	5.77	322	5.97	13.86	107.46	6.61298	964	132.668
1	75	72	2021-04-08	2023-11-14	1	0	1	NULL	NULL	20.3791	146	2.19	2.19	1.23	2.63	64	6.19	382	5.41	39.42	97.38	7.55975	950	154.061
0	75	72	2022-01-17	2022-07-05	1	0	0	NULL	NULL	20.5118	119	2.29	1.48	1.55	4.21	46	4.7	293	5.23	26.64	94.14	7.13405	169	146.332
0	75	72	2022-03-21	2024-04-24	0	0	0	50	155	20.8117	119	2.13	0.7	0.78	2.02	143	15.5	547	7.79	12.6	140.22	6.78376	765	141.181
1	75	72	2020-11-28	2024-04-24	0	0	0	NULL	NULL	20.9069	86.6	2.16	0.98	1.22	1.58	75	11.53	356	6.66	17.64	119.88	6.96351	1243	145.585
0	75	72	2018-08-11	2021-05-26	1	0	0	NULL	NULL	21.2525	136	2.14	1.37	0.86	1.63	59	5.19	272	6	24.66	108	7.19417	1019	152.894
0	75	72	2021-12-30	2024-04-24	0	0	0	52	156	21.3675	98	2.17	1.04	1.47	3.75	168	9.2	422	5.09	18.72	91.62	6.75409	846	144.318
0	75	32	2021-08-23	2024-04-24	0	0	0	55	160	21.4844	101	2.1	0.89	2.16	2.31	89	7.5	453	5.21	16.02	93.78	6.62164	975	142.262
0	75	72	2019-01-27	2024-04-24	0	0	0	55	158	22.0317	133	2.67	3.71	1.06	2.13	85	7.5	309	5.26	66.78	94.68	8.05876	1914	177.548
0	75	32	2019-06-03	2024-04-24	0	0	0	50	150	22.2222	120	2.35	0.84	1.51	2.67	74	6.3	210	6.73	15.12	121.14	6.81982	1787	151.552
0	75	32	2021-07-04	2024-04-24	0	0	0	57.5	160	22.4609	151	2.32	1.03	0.61	0.82	43	4.8	169	9.74	18.54	175.32	7.3934	1025	166.063
0	75	22	2019-06-11	2024-04-24	0	0	0	60	162	22.8624	123	2.31	1.6	1.36	2.86	74	4.2	245	4.98	28.8	89.64	7.16303	1779	163.764
0	75	72	2018-04-03	2024-04-24	0	0	0	NULL	NULL	23.3832	130	2.24	1.73	1.5	3.28	48	4.46	232	4.84	31.14	87.12	7.21263	2213	168.654
0	75	52	2022-05-25	2024-04-24	0	0	0	60	160	23.4375	118	2.13	1.13	2.04	3.3	55	5.2	319	8.41	20.34	151.38	7.33924	700	172.013
1	75	42	2018-11-11	2024-04-24	0	0	0	NULL	NULL	23.7762	136	2.24	0.58	1.52	4.94	74	5.77	269	5.39	10.44	97.02	6.22741	1991	148.064
1	75	32	2021-04-03	2024-04-24	0	0	0	65	165	23.8751	116	2.09	0.43	1.08	1.29	54	5.4	268	7.14	7.74	128.52	6.20934	1117	148.249
1	75	32	2020-05-08	2022-01-16	1	1	1	70	170	24.2215	93	2.05	0.63	1.46	1.83	102	6.2	282	10.91	11.34	196.38	7.01524	618	169.919
1	75	72	2021-03-02	2024-04-24	0	0	0	70	170	24.2215	123.1	2.09	0.65	1.37	2.13	54	3.6	252	8.58	11.7	154.44	6.80625	1149	164.857
1	75	72	2019-02-03	2024-04-24	0	1	0	70	170	24.2215	130	2.27	1.51	1.29	3.68	35	5.3	234	4.86	27.18	87.48	7.08074	1907	171.506
0	75	22	2018-09-02	2021-06-07	1	0	0	NULL	NULL	24.249	150	2.17	1.26	1.36	2.43	78	7	328	2.95	22.68	53.1	6.40051	1009	155.206
1	75	72	2021-01-16	2022-12-25	1	0	0	75	175	24.4898	107	2.34	0.83	1.16	2.43	57	5.6	349	9.06	14.94	163.08	7.10514	708	174.003
0	75	32	2021-04-23	2024-04-24	0	1	1	63	160	24.6094	130	2.2	0.97	1.27	3.34	56	9.4	284	4.51	17.46	81.18	6.56343	1097	161.522
0	75	32	2018-03-21	2024-04-24	0	0	0	NULL	NULL	24.8232	130	2.4	1.71	1.2	1.76	55	4.8	332	6.04	30.78	108.72	7.42249	2226	184.25
0	75	72	2020-09-21	2024-04-24	0	0	0	60	155	24.974	131	2.3	1.08	1.68	3.15	79	4.6	265	7.66	19.44	137.88	7.20057	1311	179.827
1	75	32	2020-10-01	2024-04-24	0	0	0	75	172	25.3515	120	2.01	1.54	1.56	3.31	55	5.7	281	5.55	27.72	99.9	7.23318	1301	183.372
0	75	72	2021-04-30	2024-04-24	0	0	0	65	160	25.3906	113	1.95	0.44	1.13	1.31	48	8.1	210	6.5	7.92	117	6.13842	1090	155.858
0	75	52	2018-07-04	2024-04-24	0	0	0	NULL	NULL	25.4306	100	2.29	0.5	1.27	1.97	53	6.84	264	9.57	9	172.26	6.65308	2121	169.192
0	75	52	2019-05-11	2024-04-24	0	0	0	60	153	25.6312	110	2.06	0.7	1.64	1.72	85	4.8	292	5.3	12.6	95.4	6.39863	1810	164.004
0	75	32	2019-01-07	2024-04-24	0	0	0	65	159	25.711	123	2.21	0.73	1.6	2.26	59	5.9	210	5.41	13.14	97.38	6.46113	1934	166.122
1	75	22	2021-12-17	2024-04-24	0	0	0	75	170	25.9516	106	2.14	0.89	1.62	2.39	39	5.2	313	4.99	16.02	89.82	6.5785	859	170.722
0	75	42	2020-07-30	2024-04-24	0	0	0	65	158	26.0375	130	2.15	1	1.05	2.13	76	4.2	244	4.96	18	89.28	6.689	1364	174.165
0	75	52	2020-07-04	2024-04-24	0	0	0	55	145	26.1593	131	2.22	1.18	1.2	3.27	97	7.7	469	5.06	21.24	91.08	6.87448	1390	179.832
1	75	32	2018-02-03	2024-04-24	0	0	0	NULL	NULL	26.1994	141	2.19	1.58	1.11	2.67	60	6.16	262	4.69	28.44	84.42	7.09045	2272	185.766
0	75	22	2019-08-02	2024-04-24	0	0	0	NULL	NULL	26.6567	150.9	2.48	0.49	1.25	2.28	58	7.67	434	7.15	8.82	128.7	6.34136	1727	169.04
1	75	32	2019-10-28	2022-03-01	1	0	0	NULL	NULL	27.2363	NA	2.12	2.36	1.14	3.44	82	6.89	199	5.41	42.48	97.38	7.63451	855	207.935
1	75	32	2021-02-05	2024-04-24	0	1	0	78	168	27.6361	140	2.08	1.16	1.07	2.48	71	5.3	294	5.1	20.88	91.8	6.86526	1174	189.729
0	75	32	2021-05-28	2024-04-24	0	0	0	75	164	27.8852	145	2.19	1.8	1.2	2.47	62	3.4	372	6.27	32.4	112.86	7.51116	1062	209.45
0	75	22	2022-04-25	2024-04-24	0	0	0	NULL	NULL	28.7714	132	2.29	0.97	1.23	2.77	52	3.05	248	4.72	17.46	84.96	6.60895	730	190.149
0	75	32	2022-01-08	2024-04-24	0	1	0	70	155	29.1363	131	2.38	2.93	1.09	2.66	59	5.1	199	5.31	52.74	95.58	7.83219	837	228.201
0	75	72	2022-02-17	2023-10-22	1	1	0	70	154	29.5159	146	2.27	1	1.36	2.52	93	3.4	283	5.88	18	105.84	6.85915	612	202.454
0	76	72	2022-02-06	2024-04-24	0	0	0	38	155	15.8169	154.2	2.14	0.8	1.52	2.82	84	5.9	290	5.94	14.4	106.92	6.64616	808	105.121
0	76	22	2020-12-27	2024-04-24	0	0	0	40	155	16.6493	113.2	2.29	2.24	1.35	3.95	86	7.9	423	6.92	40.32	124.56	7.82849	1214	130.339
0	76	32	2020-06-20	2024-04-24	0	0	0	42	156	17.2584	116	2.27	0.65	1.68	2.37	67	6.2	263	5.61	11.7	100.98	6.38136	1404	110.132
1	76	72	2022-01-30	2024-04-24	0	1	0	55	178	17.3589	121.2	2.26	0.9	1.14	2.31	107	6.28	451	5.35	16.2	96.3	6.65933	815	115.599
0	76	72	2022-02-26	2024-04-24	0	0	0	45	160	17.5781	96	2.15	0.89	1.25	2.6	101	9	252	4.26	16.02	76.68	6.42033	788	112.857
0	76	72	2021-10-07	2024-04-24	0	1	0	40	150	17.7778	117	2.42	1.04	1.49	3.02	100	9.9	513	6.46	18.72	116.28	6.99245	930	124.31
0	76	72	2021-04-19	2024-04-24	0	0	1	40	150	17.7778	122	2.08	0.43	1.19	1.4	88	5.3	266	8.8	7.74	158.4	6.41838	1101	114.104
0	76	72	2019-08-12	2024-01-03	1	0	0	NULL	NULL	18.0181	143	2.37	0.8	1.98	1.61	84	12.85	407	4.33	14.4	77.94	6.33002	1605	114.055
1	76	72	2020-11-04	2024-04-24	0	0	0	50	165	18.3655	150	2.65	2.32	1.13	2.61	57	4.4	297	5.53	41.76	99.54	7.63935	1267	140.3
0	76	22	2018-05-26	2024-04-24	0	0	0	NULL	NULL	18.7089	140	2.24	0.71	1.52	2.99	68	5.74	281	4.74	12.78	85.32	6.30114	2160	117.888
0	76	72	2019-05-15	2024-04-09	1	1	0	51	165	18.7328	103	2.12	1.44	1.79	3.08	64	6.4	141	3.94	25.92	70.92	6.82342	1791	127.822
0	76	32	2018-02-14	2024-04-24	0	0	0	NULL	NULL	18.9182	135	2.11	1.06	1.71	3.33	44	7.96	183	6.96	19.08	125.28	7.08604	2261	134.055
0	76	52	2019-10-13	2024-04-24	0	0	0	40	145	19.025	135	2.37	1.32	1.57	3.41	75	4.9	335	6.68	23.76	120.24	7.26435	1655	138.204
1	76	72	2020-05-17	2024-04-24	0	0	0	55	170	19.0311	68	2.01	1.54	1.01	2.11	85	9.2	246	5.11	27.72	91.98	7.15058	1438	136.084
1	76	72	2019-09-05	2023-07-29	1	0	0	NULL	NULL	19.1553	121	2.21	1.22	1.3	3.22	69	6.49	325	5.18	21.96	93.24	6.93125	1423	132.77
0	76	32	2020-06-22	2024-04-24	0	0	0	50	160	19.5312	112	2.04	1.32	1.31	2.01	62	8.1	301	12.46	23.76	224.28	7.88775	1402	154.058
0	76	72	2022-03-31	2024-04-24	0	0	0	45	150	20	75	2.27	1.14	1.3	2.69	255	29	709	5.31	20.52	95.58	6.88822	755	137.764
0	76	22	2018-10-13	2024-04-24	0	0	0	NULL	NULL	20.0136	145	2.1	2.6	1.12	3.14	64	5.1	264	4.7	46.8	84.6	7.59067	2020	151.917
0	76	32	2020-09-09	2024-04-24	0	0	0	50	158	20.0288	145	2.36	0.67	1.53	1.33	91	4.9	322	5.64	12.06	101.52	6.417	1323	128.525
0	76	32	2018-08-09	2024-04-24	0	0	0	NULL	NULL	20.3237	150	2.31	6.08	1.14	4.23	66	5.96	393	5.94	109.44	106.92	8.67431	2085	176.294
0	76	72	2022-05-10	2024-04-24	0	0	0	50	156	20.5457	126	2.2	1.67	1.21	1.77	64	6.5	346	5.64	30.06	101.52	7.3303	715	150.606
0	76	32	2021-09-03	2024-04-24	0	0	0	50	155	20.8117	156	2.35	1.13	1.34	2.95	74	4.5	366	6.37	20.34	114.66	7.06141	964	146.96
1	76	72	2022-01-14	2024-04-24	0	0	0	62.5	168	22.1443	109	2.22	0.79	1.42	1.5	52	6.2	313	5.24	14.22	94.32	6.5082	831	144.119
0	76	72	2019-12-03	2024-04-24	0	1	0	NULL	NULL	22.1753	91	2.06	0.78	1.31	1.71	46	4.4	163	8.62	14.04	155.16	6.99322	1604	155.076
1	76	22	2021-12-28	2024-04-24	0	0	0	65	170	22.4913	43	1.95	1.03	0.72	1.27	77	8.3	259	5.71	18.54	102.78	6.85937	848	154.277
0	76	32	2020-02-06	2024-04-24	0	0	0	NULL	NULL	22.8183	162	2.34	0.99	1.1	2.23	52	5.7	358	5.32	17.82	95.76	6.74902	1539	154.001
1	76	72	2018-01-20	2024-04-24	0	0	0	NULL	NULL	23.1311	125	2.34	0.61	1.32	2.28	42	5.87	160	8.52	10.98	153.36	6.73572	2286	155.805
0	76	52	2019-10-13	2024-04-24	0	1	0	54	152	23.3726	114	2.15	0.71	1.04	3.69	99	8.3	348	7.21	12.78	129.78	6.72057	1655	157.077
0	76	72	2021-11-13	2024-04-24	0	1	0	60	160	23.4375	136	2.1	0.34	1.3	1.97	53	4.6	290	7.67	6.12	138.06	6.0461	893	141.706
0	76	32	2020-08-31	2024-04-24	0	0	0	50	146	23.4566	133	2.32	1.88	1.62	3.08	69	4.2	184	5.79	33.84	104.22	7.475	1332	175.338
0	76	32	2019-02-17	2024-04-24	0	0	0	55	153	23.4952	115	2.17	1.38	0.91	1.63	84	4.2	177	6.56	24.84	118.08	7.29067	1893	171.296
0	76	72	2018-11-27	2024-04-24	0	0	0	NULL	NULL	23.7813	115	2.11	0.55	1.44	1.89	60	5.01	249	5.7	9.9	102.6	6.23023	1975	148.163
0	76	32	2019-07-07	2024-04-24	0	0	0	60	158	24.0346	125	2.36	0.39	1.33	2.3	58	3.8	179	6.51	7.02	117.18	6.01933	1753	144.672
0	76	72	2022-04-11	2024-04-24	0	0	0	60	156	24.6548	140	2.35	1.47	1.41	5.26	43	5.8	219	15.95	26.46	287.1	8.24232	744	203.213
0	76	72	2019-02-27	2024-04-24	0	1	0	60	156	24.6548	103	2.26	0.5	1.14	1.61	74	3.7	356	6.15	9	110.7	6.2109	1883	153.129
0	76	32	2020-11-02	2024-04-24	0	0	0	65	160	25.3906	136	2.02	1.1	1.37	1.91	65	6.1	222	4.59	19.8	82.62	6.70679	1269	170.29
0	76	72	2020-05-12	2024-04-24	0	1	1	NULL	NULL	25.7026	133	2.33	1.39	1.34	1.99	54	6.84	359	7.13	25.02	128.34	7.38121	1443	189.717
0	76	32	2018-02-12	2024-04-24	0	0	0	NULL	NULL	25.8028	119	2.29	1.16	1.38	3.76	65	7.23	282	5.53	20.88	99.54	6.9462	2263	179.232
0	76	72	2022-01-12	2024-04-24	0	1	1	61	153	26.0584	138	2.13	0.92	1.56	2.69	55	4.2	222	5.11	16.56	91.98	6.63541	833	172.908
0	76	32	2020-08-10	2024-04-24	0	0	0	60	150	26.6667	134	2.18	1.44	1.18	2.14	63	5.7	398	5.65	25.92	101.7	7.18389	1353	191.571
0	76	32	2018-01-20	2024-04-24	0	0	0	NULL	NULL	27.0946	138	2.3	0.67	1.69	2.46	76	7	401	5.55	12.06	99.9	6.40092	2286	173.43
0	76	32	2019-11-30	2024-04-24	0	0	0	67	155	27.8876	135	2.31	2.09	1.44	2.41	64	7.1	202	5.71	37.62	102.78	7.56698	1607	211.025
0	76	72	2019-03-22	2024-04-24	0	1	1	65	150	28.8889	119	2.19	0.69	1.67	2.2	66	7.1	243	4.9	12.42	88.2	6.30577	1860	182.167
0	76	52	2021-01-18	2024-04-24	0	0	0	90	150	40	116	2.07	0.95	1.05	2.14	98	7.1	278	5.55	17.1	99.9	6.7501	1192	270.004
1	77	22	2019-03-09	2023-01-13	1	0	0	40	172	13.5208	122	2.19	0.98	1.74	3.02	50	4.7	287	5.21	17.64	93.78	6.71797	1406	90.8325
0	77	72	2022-02-15	2024-04-24	0	0	0	35	155	14.5682	114.1	2.23	0.67	1	1.41	80	7.3	265	8.29	12.06	149.22	6.80217	799	99.0951
0	77	72	2021-03-14	2024-04-24	0	0	0	36	150	16	117	2.2	1.49	0.85	3	65	7.2	371	8.79	26.82	158.22	7.65999	1137	122.56
1	77	22	2020-06-12	2020-08-17	1	0	0	50	170	17.301	123	2.22	1.11	1.59	2.45	57	5.8	268	4.83	19.98	86.94	6.7668	66	117.073
0	77	32	2021-10-23	2024-04-24	0	0	0	45	155	18.7305	125	2.24	0.71	1.2	2.05	73	4.5	212	4.51	12.78	81.18	6.2514	914	117.092
0	77	32	2019-03-09	2024-04-24	0	0	0	41	147	18.9736	131	2.08	0.69	1.32	2.33	80	8.1	260	5.2	12.42	93.6	6.36519	1873	120.77
0	77	72	2020-07-22	2024-04-24	0	0	0	NULL	NULL	19.0817	134	2.38	1.43	1.47	3.13	57	8.86	349	5.5	25.74	99	7.15002	1372	136.434
0	77	52	2018-05-18	2024-04-24	0	0	0	NULL	NULL	19.1795	102	2.28	1.21	1.13	3.42	92	9.12	335	4.87	21.78	87.66	6.86131	2168	131.596
0	77	72	2022-01-24	2024-04-24	0	0	0	NULL	NULL	19.276	116	2.33	0.87	1.62	2.34	77	9.71	188	6.88	15.66	123.84	6.87695	821	132.56
1	77	72	2021-11-03	2024-04-24	0	0	0	55	168	19.487	121	2.26	2.63	0.88	2.5	54	12	365	7.03	47.34	126.54	8.00477	903	155.989
0	77	22	2019-11-30	2024-04-24	0	0	0	NULL	NULL	19.496	120	2.04	0.75	1.32	2.7	61	8.3	232	6.76	13.5	121.68	6.71094	1607	130.836
0	77	72	2022-01-30	2024-04-24	0	0	1	50	160	19.5312	140	2.19	2.03	1.24	3.37	46	8.4	274	5.82	36.54	104.76	7.55693	815	147.596
0	77	22	2021-04-30	2024-04-24	0	1	0	50	160	19.5312	117	2.02	0.65	1.03	1.5	74	3.9	325	6.19	11.7	111.42	6.47975	1090	126.558
0	77	72	2022-03-04	2024-04-24	0	1	0	55	165	20.202	135	2.25	2.01	1.56	2.95	52	5.8	307	4.98	36.18	89.64	7.39116	782	149.316
1	77	72	2021-09-23	2022-01-01	1	0	0	65	170	22.4913	121	2.32	0.87	1.43	1.98	48	5	253	9.18	15.66	165.24	7.16536	100	161.159
1	77	72	2019-01-06	2024-01-04	1	0	0	62	165	22.7732	129	2.43	1.28	1.45	2.25	60	6.5	321	5.98	23.04	107.64	7.12288	1824	162.211
0	77	32	2018-09-13	2024-04-24	0	0	0	NULL	NULL	23.029	132	2.41	1.97	1.05	2.91	44	5.29	190	4.75	35.46	85.5	7.32377	2050	168.659
1	77	72	2022-05-06	2024-04-24	0	0	0	67	170	23.1834	159	2.17	0.86	1.12	1.85	66	4.1	343	5.31	15.48	95.58	6.60637	719	153.158
1	77	22	2020-08-21	2023-03-15	1	1	0	61	161	23.533	115	2.12	1.25	1.53	2.41	35	4.8	194	4.91	22.5	88.38	6.90201	936	162.425
0	77	22	2020-06-26	2024-04-24	0	0	0	NULL	NULL	23.6617	160	2.27	1.45	1.49	4.13	80	6.1	397	4.02	26.1	72.36	6.85044	1398	162.093
0	77	72	2018-11-22	2024-04-24	0	0	0	NULL	NULL	23.7461	120	2.16	1.21	1.02	2.69	51	3.25	238	6	21.78	108	7.06998	1980	167.884
0	77	22	2018-04-09	2024-04-24	0	0	0	NULL	NULL	23.9355	148.8	2.13	0.64	1.88	2.25	66	4.77	187	5.34	11.52	96.12	6.31653	2207	151.19
0	77	52	2019-08-20	2024-04-24	0	1	0	54	150	24	119	2.28	2.2	1.3	2.53	59	5.8	197	5.02	39.6	90.36	7.48948	1709	179.748
0	77	42	2020-05-17	2024-04-24	0	1	0	NULL	NULL	25.349	145	2.35	0.68	1.64	2.81	56	6.88	283	14.32	12.24	257.76	7.36359	1438	186.66
0	77	72	2019-08-20	2024-04-24	0	1	0	65	160	25.3906	101	2.13	1.09	1.23	1.8	77	8.6	255	5.41	19.62	97.38	6.86202	1709	174.231
0	77	72	2019-03-11	2024-04-24	0	1	1	65	160	25.3906	139	2.22	0.67	1.75	3.18	42	4.4	258	5.03	12.06	90.54	6.30254	1871	160.025
0	77	32	2022-05-08	2024-04-24	0	0	0	NULL	NULL	26.2415	117.3	2.21	0.77	1.23	1.95	65	5.89	178	4.95	13.86	89.1	6.42562	717	168.618
0	77	32	2019-11-28	2024-04-24	0	0	0	NULL	NULL	26.447	149	2.18	1.5	1.43	3.13	74	5.1	343	4.92	27	88.56	7.08637	1609	187.413
0	77	22	2022-01-16	2024-04-24	0	0	0	60	150	26.6667	137	2.18	1.08	1.14	2.23	72	7.3	318	7.95	19.44	143.1	7.23773	829	193.006
1	77	72	2021-03-12	2024-04-24	0	0	0	80	172	27.0416	149	2.29	0.98	1.22	2.52	63	6.5	310	6.66	17.64	119.88	6.96351	1139	188.305
0	77	72	2018-02-24	2020-08-12	1	1	0	NULL	NULL	28.3498	129	2.18	1.01	1.61	2.57	55	4.07	183	5.84	18.18	105.12	6.86228	900	194.544
0	77	22	2020-12-13	2024-04-09	1	0	0	72	158	28.8415	142	2.52	2.89	1.25	3.26	37	7.8	332	7.99	52.02	143.82	8.22704	1213	237.281
0	77	32	2021-05-11	2024-04-24	0	0	0	80	165	29.3848	87	2.11	0.37	1.08	0.55	44	7.1	214	6.17	6.66	111.06	5.91304	1079	173.753
1	77	72	2018-05-17	2019-11-18	1	1	1	NULL	NULL	29.9991	112	2.33	0.76	1.2	2.32	97	7.01	333	3.66	13.68	65.88	6.11062	550	183.313
0	77	42	2022-03-09	2024-04-24	0	0	0	70	150	31.1111	121	2.21	1.66	1.54	4.93	47	4.8	257	8.45	29.88	152.1	7.72858	777	240.445
0	77	72	2018-10-18	2024-04-24	0	1	0	NULL	NULL	33.7073	144	2.42	1.51	0.89	2.15	84	4.9	271	3.58	27.18	64.44	6.77507	2015	228.37
1	78	72	2021-06-05	2021-09-26	1	0	0	40	160	15.625	122	2.2	1.2	1.61	3.6	74	5.4	292	5.64	21.6	101.52	6.9998	113	109.372
1	78	72	2019-09-25	2024-04-24	0	0	0	45	160	17.5781	124	2.08	1.39	1.14	2.83	56	3.2	213	5.46	25.02	98.28	7.11435	1673	125.057
0	78	72	2018-10-05	2024-04-24	0	0	0	NULL	NULL	17.861	140.3	2.36	0.85	2.17	3.02	51	7.29	197	4.62	15.3	83.16	6.45547	2028	115.301
0	78	22	2021-01-19	2024-04-24	0	0	0	40	148	18.2615	130	2.32	1.36	1.55	3.05	71	9.7	314	5.59	24.48	100.62	7.11606	1191	129.95
0	78	72	2020-07-23	2021-08-28	1	1	0	NULL	NULL	19.1429	108	2.2	0.61	1.83	1.77	72	6.28	252	5.28	10.98	95.04	6.25723	401	119.782
1	78	72	2021-03-31	2021-06-07	1	0	0	NULL	NULL	19.4643	133.6	2.17	1.76	1.2	1.69	64	4.05	407	6.81	31.68	122.58	7.5713	68	147.37
1	78	32	2020-12-19	2024-04-24	0	0	0	55	168	19.487	129	2.12	0.98	1.26	3.44	64	6.1	303	5.72	17.64	102.96	6.81136	1222	132.733
0	78	72	2020-08-14	2024-04-24	0	0	0	45	150	20	114	2.18	0.67	1.12	2.33	78	4.1	324	6.29	12.06	113.22	6.52608	1349	130.522
0	78	72	2018-03-31	2024-04-24	0	1	0	NULL	NULL	20.1383	149	2.29	0.8	1.72	2.59	52	6.03	235	4.97	14.4	89.46	6.46787	2216	130.252
0	78	22	2019-02-11	2024-04-24	0	0	0	49	155	20.3954	138	2.33	0.54	1.75	2.31	101	5.2	565	5.66	9.72	101.88	6.20483	1899	126.55
0	78	72	2020-05-06	2024-04-24	0	0	0	50	155	20.8117	128	2.36	1.15	0.93	3.09	82	4.1	269	4.99	20.7	89.82	6.83479	1449	142.243
0	78	72	2018-02-12	2024-04-24	0	0	0	NULL	NULL	20.814	143	2.3	1.3	2.04	2.3	37	5.32	154	5.63	23.4	101.34	7.07807	2263	147.323
0	78	52	2020-07-22	2022-07-04	1	0	0	NULL	NULL	20.8828	138	2.3	2.85	1.21	2.82	54	7.39	306	4.81	51.3	86.58	7.70561	712	160.914
0	78	32	2021-07-13	2024-04-24	0	0	0	55	160	21.4844	127	1.89	0.48	1.43	0.83	81	6.8	284	5.03	8.64	90.54	5.96905	1016	128.241
0	78	22	2020-07-31	2024-04-24	0	0	0	55	160	21.4844	132	2.27	1.04	1.69	2.66	67	7.3	236	6.52	18.72	117.36	7.00169	1363	150.427
0	78	72	2021-03-03	2024-04-24	0	1	0	NULL	NULL	21.5671	147.8	2.26	1.1	1.25	3.02	60	5.45	406	3.91	19.8	70.38	6.54644	1148	141.188
0	78	32	2021-05-21	2024-04-24	0	0	0	50	152	21.6413	128	2.13	1.31	0.96	3.11	67	2.8	303	5.63	23.58	101.34	7.08573	1069	153.344
0	78	32	2020-05-12	2024-04-24	0	1	0	55	159	21.7555	155	2.33	4.46	0.82	3.18	81	4.5	279	7.46	80.28	134.28	8.5923	1443	186.93
0	78	32	2018-03-07	2020-04-29	1	0	1	NULL	NULL	22.1511	154	2.22	1.21	1.22	2.81	42	7.8	320	5.02	21.78	90.36	6.89165	784	152.657
0	78	22	2021-08-20	2024-04-24	0	0	0	50	150	22.2222	107	2.04	1.17	1.24	2.1	57	7.1	285	5.77	21.06	103.86	6.99727	978	155.495
0	78	32	2021-03-24	2024-04-24	0	0	0	50	150	22.2222	86	2.09	1.25	0.87	2.13	80	7	311	5.83	22.5	104.94	7.07376	1127	157.195
0	78	72	2020-11-04	2024-04-24	0	0	0	50	150	22.2222	129	2.18	1.99	0.83	1.41	57	3	295	5.04	35.82	90.72	7.39314	1267	164.292
1	78	72	2020-12-24	2021-04-21	1	1	0	NULL	NULL	22.2658	151	2.32	1.37	1.22	3.07	66	7.39	283	4.96	24.66	89.28	7.00381	118	155.946
0	78	22	2021-07-08	2024-04-24	0	1	0	60	160	23.4375	107	2.26	1.35	1.75	3.18	58	6	299	8.84	24.3	159.12	7.56699	1021	177.351
0	78	32	2022-06-12	2024-04-24	0	0	0	NULL	NULL	23.7304	127	2.24	2.1	1.29	3.59	52	5.8	277	5.22	37.8	93.96	7.48203	682	177.551
0	78	72	2022-06-03	2024-04-24	0	0	0	60	155	24.974	133	2.36	0.99	1.28	3.44	84	5.1	369	8.5	17.82	153	7.21761	691	180.253
0	78	72	2020-05-09	2024-04-24	0	0	0	60	155	24.974	123	2.1	0.83	0.83	1.65	68	4.6	217	5.78	14.94	104.04	6.65567	1446	166.219
0	78	72	2021-04-30	2024-04-24	0	0	0	NULL	NULL	25.1011	114	2.16	1.04	0.66	1.61	82	6.3	339	5.46	18.72	98.28	6.82427	1090	171.296
0	78	72	2020-06-28	2024-04-24	0	0	0	NULL	NULL	25.4361	142	2.23	1.33	1.19	2.4	74	9.1	327	4.48	23.94	80.64	6.8724	1396	174.807
1	78	72	2022-03-05	2024-04-24	0	0	0	NULL	NULL	26.0515	128.9	2.13	0.66	1.6	2.56	59	6.83	226	10.48	11.88	188.64	7.02155	781	182.922
0	78	72	2022-05-27	2024-04-24	0	1	1	NULL	NULL	26.3349	151	2.17	2.18	1.13	3.02	59	6.92	217	4.28	39.24	77.04	7.32087	698	192.795
0	78	72	2021-01-28	2021-12-10	1	0	0	NULL	NULL	27.565	141	2.23	0.52	1.37	2.71	78	5.1	314	5.51	9.36	99.18	6.14023	316	169.256
0	78	32	2022-06-29	2024-04-24	0	0	0	60	145	28.5375	142	2.5	2.02	1.05	3.08	103	6.2	619	6.41	36.36	115.38	7.64855	665	218.27
0	78	72	2019-05-28	2024-04-24	0	0	0	70	156	28.764	96	2.11	0.56	1.45	1.54	97	9.3	493	12.32	10.08	221.76	7.019	1793	201.894
0	78	32	2019-12-19	2024-04-24	0	0	0	70	155	29.1363	124	2.61	3.16	1.27	2.38	176	12	780	5.9	56.88	106.2	8.01312	1588	233.473
0	78	72	2019-03-16	2024-04-24	0	1	1	70	155	29.1363	114	1.97	0.58	1.62	2.05	66	5.7	205	5.22	10.44	93.96	6.19537	1866	180.51
0	78	32	2019-03-18	2024-04-24	0	0	0	80	163	30.1103	102	2.04	0.53	1.42	1.41	44	3.9	220	6.16	9.54	110.88	6.27079	1864	188.815
0	79	72	2021-05-21	2021-07-20	1	0	0	40	158	16.0231	131	2.25	2.08	1.14	4.39	67	4	174	5.99	37.44	107.82	7.61006	60	121.936
0	79	32	2019-10-18	2024-04-24	0	0	0	40	150	17.7778	118	2.23	1.48	1.19	3.01	99	14.1	277	18.7	26.64	336.6	8.40816	1650	149.478
0	79	72	2020-10-31	2024-04-24	0	0	0	46	160	17.9688	140	2.15	1.34	1.09	2.45	88	7.7	220	5.67	24.12	102.06	7.11546	1271	127.856
0	79	72	2021-03-22	2024-04-24	0	0	0	45	158	18.026	126	2.38	0.67	1.22	2.3	67	4.9	138	10.18	12.06	183.24	7.00754	1129	126.318
0	79	22	2021-11-17	2024-04-24	0	0	0	45	156	18.4911	132	2.37	0.76	1.57	2.62	60	5.9	126	6.28	13.68	113.04	6.65053	889	122.976
1	79	22	2018-03-30	2024-04-24	0	1	0	NULL	NULL	18.8922	142	2.2	0.98	1.23	1.94	51	6.3	227	5.66	17.64	101.88	6.80082	2217	128.482
0	79	22	2021-08-27	2024-04-24	0	0	0	50	162	19.052	127	2.7	1.53	1.55	2.35	50	4.2	298	5.26	27.54	94.68	7.173	971	136.66
1	79	32	2020-08-26	2024-04-24	0	0	0	52	165	19.1001	131	2.24	0.94	1.46	2.26	52	4.7	235	6.45	16.92	116.1	6.8898	1337	131.596
0	79	22	2021-01-27	2024-04-24	0	0	0	47	156	19.313	124	2.32	3.37	0.77	2.09	88	6.7	468	5.29	60.66	95.22	7.96833	1183	153.892
0	79	72	2019-05-20	2021-05-18	1	1	0	50	160	19.5312	133	2.09	0.79	1.58	3.72	55	6	184	5.49	14.22	98.82	6.5548	729	128.023
0	79	22	2021-10-10	2024-04-24	0	0	0	50	160	19.5312	129	2.37	0.93	1.14	4.41	44	4.2	176	4.9	16.74	88.2	6.60426	927	128.989
0	79	22	2018-09-02	2024-04-24	0	1	0	NULL	NULL	19.5615	111	2.25	0.91	1.16	2.33	49	5.58	330	7.08	16.38	127.44	6.95056	2061	135.964
1	79	32	2022-07-11	2024-04-24	0	0	0	60	170	20.7612	148	2.36	1.3	1.35	3.2	40	6.5	312	5.62	23.4	101.16	7.07629	653	146.913
1	79	72	2021-09-05	2024-04-24	0	0	0	60	168	21.2585	137.6	2.19	3.87	0.89	1.86	54	5.3	192	7.94	69.66	142.92	8.51276	962	180.969
0	79	22	2021-01-27	2024-04-24	0	1	1	52	155	21.6441	99	2.16	0.93	1.67	2.71	100	9.1	188	4.79	16.74	86.22	6.58156	1183	142.452
1	79	72	2020-04-30	2024-04-24	0	0	0	60	165	22.0386	133	2.22	0.69	0.93	1.82	56	5.4	281	5.46	12.42	98.28	6.41398	1455	141.355
0	79	32	2018-02-03	2024-04-24	0	0	0	NULL	NULL	22.2153	131	2.1	0.41	2.11	1.5	55	5.5	235	4.58	7.38	82.44	5.7177	2272	127.021
0	79	22	2021-08-19	2024-04-24	0	0	0	50	150	22.2222	143	2.16	1.17	1.18	2.63	77	8.6	271	5.36	21.06	96.48	6.92356	979	153.857
0	79	72	2021-06-06	2024-04-24	0	0	0	55	156	22.6003	114	2.08	0.67	1.01	2.31	91	7.1	419	5.15	12.06	92.7	6.32612	1053	142.972
1	79	72	2020-06-20	2024-04-24	0	0	0	62	165	22.7732	144	2.11	0.68	0.93	1.76	61	4.2	271	5.14	12.24	92.52	6.33899	1404	144.359
1	79	72	2021-10-13	2024-04-24	0	1	0	70	175	22.8571	125	2.36	1.68	1.65	3.5	38	4.35	290	4.69	30.24	84.42	7.15182	924	163.47
1	79	72	2021-09-05	2024-04-24	0	0	0	65	168	23.03	129	2.1	0.6	1.34	2.1	38	4.2	138	5.19	10.8	93.42	6.2235	962	143.328
0	79	32	2020-12-02	2023-09-10	1	0	0	60	160	23.4375	143	2.11	1.04	1.38	3.09	57	3.7	278	5.59	18.72	100.62	6.8478	1012	160.495
0	79	32	2019-08-03	2024-04-24	0	0	0	62	162	23.6244	131	2.15	0.68	1.04	1.92	60	8.8	335	5.96	12.24	107.28	6.487	1726	153.252
0	79	22	2022-03-15	2024-04-24	0	0	0	60	159	23.7332	114	1.97	1.22	0.95	1.67	100	7.5	376	7.65	21.96	137.7	7.32115	771	173.755
0	79	32	2022-07-31	2024-04-24	0	0	0	55	150	24.4444	78	2.2	1	1.08	2.44	66	5	333	4.7	18	84.6	6.63516	633	162.193
1	79	72	2020-06-22	2024-04-24	0	0	0	70	168	24.8016	109	2.18	0.43	1.69	1.95	59	6.9	375	5.32	7.74	95.76	5.9151	1402	146.704
0	79	32	2021-01-13	2024-04-24	0	0	0	60	155	24.974	119	2.22	0.79	2.1	1.85	52	3.9	210	4.9	14.22	88.2	6.44111	1197	160.86
0	79	32	2019-03-04	2024-04-24	0	0	0	60	155	24.974	122	2.09	0.6	1.5	2.11	75	3.9	314	6.58	10.8	118.44	6.46081	1878	161.352
0	79	32	2022-06-04	2024-04-24	0	1	0	68	160	26.5625	113	2.11	0.84	1.99	3.14	36	3.8	212	7.04	15.12	126.72	6.86485	690	182.348
0	79	22	2021-10-29	2024-04-24	0	0	0	60	150	26.6667	93	1.94	0.78	0.79	1.94	100	6.8	277	6.21	14.04	111.78	6.6653	908	177.741
0	79	72	2020-07-29	2022-04-09	1	0	0	NULL	NULL	26.8085	124	2.25	1.59	1.39	3.69	54	4.3	332	6.08	28.62	109.44	7.35634	619	197.212
0	79	72	2021-08-30	2024-04-24	0	1	1	67.5	158	27.0389	131	2.42	1.5	1.19	3.87	60	8.4	109	6.35	27	114.3	7.34152	968	198.507
0	79	32	2020-10-05	2024-04-24	0	0	0	70	160	27.3438	121	2.32	1.97	1.33	3.73	52	3.7	366	4.78	35.46	86.04	7.33007	1297	200.432
1	79	72	2021-05-25	2022-12-31	1	0	0	NULL	NULL	28.024	130	2.28	1.65	1.22	2.58	92	8.65	538	5.27	29.7	94.86	7.2504	585	203.185
0	79	72	2020-11-15	2024-04-24	0	0	0	75	160	29.2969	107	2.07	0.68	1.42	1.78	60	11.4	264	9.79	12.24	176.22	6.9833	1256	204.589
0	79	72	2019-05-11	2024-04-24	0	0	0	NULL	NULL	29.3137	145	2.24	1.4	1.34	1.84	64	7.1	318	3.18	25.2	57.24	6.58095	1810	192.912
0	80	32	2018-07-28	2020-12-09	1	0	0	NULL	NULL	15.3615	120	2.18	2.29	1.46	4.11	100	4.49	276	7.39	41.22	133.02	7.91628	865	121.606
0	80	22	2018-11-16	2024-04-24	0	0	0	NULL	NULL	16.0138	132	2.23	1.29	1.63	3.46	100	7.62	280	5.96	23.22	107.28	7.12731	1986	114.135
1	80	72	2020-10-14	2022-10-16	1	0	0	45	160	17.5781	119	2.01	0.81	2.05	3.45	62	5.5	196	5.33	14.58	95.94	6.55023	732	115.141
0	80	72	2021-10-30	2024-04-24	0	0	0	40	150	17.7778	155	2.36	0.51	1.5	1.66	84	9.6	391	7.51	9.18	135.18	6.43049	907	114.32
0	80	72	2019-06-18	2021-08-27	1	0	0	NULL	NULL	17.9565	142.7	2.24	0.81	1.19	1.74	60	5.16	312	5.24	14.58	94.32	6.5332	801	117.313
0	80	32	2021-06-07	2023-01-18	1	0	0	45	158	18.026	121	2.36	1.29	1.39	3.66	70	5.7	243	5.09	23.22	91.62	6.96952	590	125.632
0	80	22	2019-06-03	2019-10-30	1	0	0	45	156	18.4911	100	2.11	0.62	1.21	1.64	73	10.7	302	6.12	11.16	110.16	6.42112	149	118.734
0	80	72	2021-03-12	2024-01-28	1	0	0	45	156	18.4911	136	2.25	3.62	1.16	3.63	73	3.5	324	5.8	65.16	104.4	8.13193	1052	150.368
0	80	22	2022-02-08	2024-04-24	0	0	0	40	147	18.5108	99	2.09	0.66	1.88	2.76	88	10.6	285	7.33	11.88	131.94	6.66406	806	123.357
1	80	22	2019-06-14	2022-12-25	1	0	0	60	180	18.5185	105	2.24	0.58	1.63	3.02	46	5	173	6.52	10.44	117.36	6.41774	1290	118.847
1	80	42	2019-01-30	2023-04-29	1	0	0	52	167	18.6453	129	2.14	1.02	1.18	3.25	60	2.9	267	5.94	18.36	106.92	6.88911	1550	128.45
1	80	72	2018-05-25	2024-04-24	0	1	1	NULL	NULL	18.6812	164	2.2	0.97	2.12	2.69	64	4.94	330	5.75	17.46	103.5	6.80634	2161	127.15
0	80	22	2021-07-13	2024-04-24	0	0	0	53	165	19.4674	125	2.2	1.24	1.27	2.73	40	4.3	218	5.52	22.32	99.36	7.01109	1016	136.488
0	80	32	2021-11-15	2024-04-24	0	1	0	50	160	19.5312	118	2.26	0.79	1.21	1.49	77	7.1	297	8.39	14.22	151.02	6.97891	891	136.307
0	80	22	2019-05-05	2023-01-02	1	0	0	50	160	19.5312	127	2.09	1.49	0.86	2.56	232	7.2	438	5.96	26.82	107.28	7.27144	1338	142.02
0	80	72	2018-02-14	2024-04-24	0	0	0	NULL	NULL	20.3195	139	2.35	0.73	1.74	1.9	54	6.8	160	5.93	13.14	106.74	6.55291	2261	133.152
0	80	72	2019-03-20	2023-01-03	1	0	0	50	156	20.5457	118	2.23	2.5	0.73	1.54	53	4.2	273	5.97	45	107.46	7.79063	1385	160.064
0	80	72	2021-11-09	2024-04-24	0	0	0	50	155	20.8117	111	2.15	0.66	1.55	1.75	62	4.9	212	5.14	11.88	92.52	6.30913	897	131.304
0	80	22	2021-07-01	2024-04-24	0	0	0	50	155	20.8117	115	2.07	1.37	1.01	2.77	127	10.8	436	7.67	24.66	138.06	7.43972	1028	154.833
0	80	72	2019-01-18	2024-04-24	0	0	0	50	155	20.8117	106	2.07	0.68	1.19	2.32	73	5.3	266	6.47	12.24	116.46	6.56911	1923	136.714
0	80	32	2022-03-25	2024-04-24	0	0	0	51.5	155	21.436	140	2.19	1.24	1.19	3.42	56	4	252	4.88	22.32	87.84	6.88785	761	147.648
0	80	72	2021-08-25	2024-04-24	0	0	0	NULL	NULL	21.4627	129	2.36	2.05	1.09	1.71	49	5.93	520	8.96	36.9	161.28	7.99821	973	171.663
0	80	72	2019-04-22	2019-11-07	1	1	0	NULL	NULL	21.7369	130.5	2.3	1.02	1.56	3.06	62	5.39	240	5.25	18.36	94.5	6.76563	199	147.064
0	80	72	2020-03-25	2024-04-24	0	0	0	NULL	NULL	21.9429	129	2.12	0.93	1.09	1.79	72	3.84	351	4.58	16.74	82.44	6.53672	1491	143.435
0	80	32	2021-12-15	2024-04-24	0	0	0	55	158	22.0317	142	2.04	2.72	0.83	2.89	67	5.2	367	5.74	48.96	103.32	7.83569	861	172.634
1	80	22	2020-01-18	2024-04-24	0	0	0	60	165	22.0386	150	2.25	0.87	1.48	3.08	66	3.2	306	5.35	15.66	96.3	6.62543	1558	146.015
0	80	32	2019-05-30	2024-04-24	0	0	0	60	165	22.0386	127	2	1.42	1.26	2.59	51	5.2	281	5.81	25.56	104.58	7.19783	1791	158.63
0	80	42	2021-11-02	2024-04-24	0	0	0	50	150	22.2222	136	2.47	1.78	1.43	2.65	62	7	292	5.66	32.04	101.88	7.39763	904	164.392
0	80	22	2019-03-30	2024-04-06	1	0	0	50	150	22.2222	74	2.15	0.77	1.32	2.01	184	14.3	423	6.38	13.86	114.84	6.6794	1834	148.431
0	80	32	2019-03-03	2024-04-24	0	1	0	50	150	22.2222	103	2.28	1.18	1.61	2.37	133	8.2	388	6.54	21.24	117.72	7.13105	1879	158.468
1	80	72	2022-07-08	2024-04-24	0	1	0	NULL	NULL	22.231	162.8	2.35	1.01	1.52	3.53	89	8.77	426	2.94	18.18	52.92	6.17596	656	137.297
0	80	72	2020-12-13	2024-04-24	0	0	0	60	162	22.8624	123	2.19	1.32	1.08	1.93	41	3.7	124	4.98	23.76	89.64	6.97066	1228	159.366
0	80	22	2019-01-24	2024-04-24	0	0	0	53	151	23.2446	90	1.91	0.71	0.97	2.7	63	3.9	455	4.91	12.78	88.38	6.33638	1917	147.287
0	80	32	2020-11-28	2024-04-24	0	0	0	60	160	23.4375	90	2.02	1	1.15	1.22	56	10.4	345	6.44	18	115.92	6.95012	1243	162.894
1	80	32	2022-07-22	2024-04-24	0	0	0	70	172	23.6614	86	1.95	0.9	1.05	2.28	64	9.1	273	5.27	16.2	94.86	6.64427	642	157.213
0	80	22	2021-05-23	2024-04-24	0	0	0	54	150	24	159	2.36	1.72	1.2	3.94	81	4.1	360	5.42	30.96	97.56	7.32002	1067	175.68
0	80	32	2019-09-06	2023-04-02	1	1	0	63	160	24.6094	104	2.03	0.99	1.34	2.45	48	5.9	194	4.63	17.82	83.34	6.6101	1304	162.671
0	80	32	2022-07-20	2024-04-24	0	0	0	60	155	24.974	117	2.06	0.39	1.33	1.79	106	10.1	329	8.36	7.02	150.48	6.26945	644	156.573
0	80	32	2019-07-29	2024-04-24	0	0	0	64	160	25	141	2.3	0.81	1.91	2.37	48	5.5	134	5.28	14.58	95.04	6.5408	1731	163.52
0	80	72	2021-12-13	2024-04-24	0	0	0	65	160	25.3906	112	2.07	0.71	1.67	1.86	64	6.7	218	5.68	12.78	102.24	6.48206	863	164.583
1	80	72	2021-05-22	2024-04-24	0	0	0	70	165	25.7117	135	2.25	1.46	1.09	2.03	51	5.6	259	6.75	26.28	121.5	7.37558	1068	189.638
1	80	32	2018-06-12	2021-09-29	1	0	0	NULL	NULL	25.8894	136	2.32	2.86	1.14	3.32	49	4.14	287	4.68	51.48	84.24	7.68172	1205	198.875
0	80	72	2019-04-18	2024-04-24	0	1	0	NULL	NULL	31.5018	130	2.32	3.23	1.42	4.09	47	5.3	478	4.38	58.14	78.84	7.73713	1833	243.733
0	80	72	2021-12-30	2023-06-15	1	1	0	90	160	35.1562	133	2.08	2.21	0.93	2.28	66	5.1	226	5.91	39.78	106.38	7.65723	532	269.2
0	80	72	2019-11-20	2020-01-09	1	0	0	90	156	36.9822	133	2.12	0.95	1.45	3.64	77	5.5	227	5.55	17.1	99.9	6.7501	50	249.634
0	81	72	2019-11-30	2021-05-14	1	0	0	35	155	14.5682	149.7	2.16	1.91	1.01	3.89	73	7.3	328	13.58	34.38	244.44	8.3433	531	121.546
0	81	22	2019-09-11	2024-04-24	0	0	0	45	160	17.5781	134	2.15	0.89	1.05	2.55	73	7.8	228	5.15	16.02	92.7	6.61006	1687	116.192
0	81	72	2021-10-18	2024-04-24	0	1	0	40	148	18.2615	117	2.27	0.93	1.47	3.36	74	5.9	317	7.61	16.74	136.98	7.04449	919	128.643
1	81	72	2021-01-21	2022-09-21	1	0	0	50	165	18.3655	127	2.24	1.12	1.78	2.95	53	5	235	6.81	20.16	122.58	7.11932	608	130.75
1	81	72	2019-11-25	2021-01-16	1	0	0	NULL	NULL	18.5166	137	2.13	1.1	0.97	1.77	60	6.6	166	5	19.8	90	6.79234	418	125.771
0	81	32	2020-08-26	2022-02-01	1	1	0	48	158	19.2277	99	2.16	1.36	0.97	2.65	75	4.5	237	5.99	24.48	107.82	7.18517	524	138.154
1	81	32	2019-11-16	2023-12-25	1	0	0	NULL	NULL	19.3462	133	2.2	0.88	1.2	1.86	66	4.7	192	5.2	15.84	93.6	6.60842	1500	127.848
0	81	72	2021-03-01	2024-04-24	0	0	0	50	160	19.5312	142	2.09	0.74	2.35	1.92	66	5.9	231	6.53	13.32	117.54	6.6629	1150	130.135
1	81	72	2018-02-08	2022-06-09	1	0	0	NULL	NULL	19.5384	129.6	2.16	0.7	2.01	1.85	49	5.82	251	5.33	12.6	95.94	6.40427	1582	125.129
0	81	72	2020-05-13	2024-04-24	0	0	0	NULL	NULL	19.6881	125	2.23	1.22	1.96	5.64	50	9.56	291	4.96	21.96	89.28	6.88785	1442	135.609
0	81	22	2020-09-15	2024-04-24	0	1	0	40	142	19.8373	112	2.15	1.05	2.13	3.05	38	6.3	137	6.14	18.9	110.52	6.95121	1317	137.893
0	81	22	2018-06-18	2024-04-24	0	0	0	NULL	NULL	19.8556	147	2.43	1.28	1.1	2.31	66	9	251	9.53	23.04	171.54	7.5889	2137	150.682
0	81	52	2018-09-13	2024-04-24	0	0	0	NULL	NULL	19.8829	118.6	2.02	1	1.95	1.44	51	5.8	398	4.82	18	86.76	6.66037	2050	132.428
0	81	72	2018-03-19	2021-04-23	1	0	0	NULL	NULL	19.9222	144	2.26	1.08	1.36	3.41	60	5.6	270	5.41	19.44	97.38	6.85281	1131	136.523
0	81	72	2018-03-27	2020-06-05	1	1	0	NULL	NULL	20.115	135	2.33	1.48	1.11	2.95	72	4.32	324	5.74	26.64	103.32	7.2271	801	145.373
1	81	72	2021-10-29	2024-04-24	0	0	0	55	165	20.202	134	2.35	1.08	1.75	2.42	53	5.7	304	6.12	19.44	110.16	6.97612	908	140.932
0	81	72	2021-03-24	2024-04-24	0	0	0	49	155	20.3954	142	2.21	1.06	0.83	1.76	77	4.7	267	5.09	19.08	91.62	6.77314	1127	138.141
1	81	72	2020-04-09	2021-06-15	1	0	0	NULL	NULL	20.8469	157	2.33	0.84	1.13	3.19	56	6.45	255	8.06	15.12	145.08	7.00016	432	145.932
1	81	42	2018-12-11	2021-02-12	1	0	0	62	172	20.9573	134	2.13	0.8	1.3	2.95	63	6	265	5.65	14.4	101.7	6.59611	794	138.236
1	81	32	2020-02-05	2024-04-24	0	1	0	NULL	NULL	21.9956	155	2.29	1.21	1.08	3.23	64	3.59	477	5.28	21.78	95.04	6.94214	1540	152.696
0	81	72	2022-05-18	2024-04-24	0	1	0	50	150	22.2222	156	2.17	0.41	1.66	2.13	70	4.8	268	8.59	7.38	154.62	6.3466	707	141.035
0	81	32	2020-05-18	2024-04-24	0	0	0	50	150	22.2222	110	2.26	0.54	1.14	1.66	67	5.9	239	5.93	9.72	106.74	6.25143	1437	138.921
0	81	72	2019-03-27	2019-12-04	1	1	0	52	152	22.5069	113	2.13	1.54	1.23	3.35	81	4.7	185	6.01	27.72	108.18	7.3128	252	164.589
1	81	72	2019-01-18	2020-06-10	1	0	0	NULL	NULL	22.784	131	2.27	0.73	1.44	2.07	83	7.59	488	5.72	13.14	102.96	6.51685	509	148.48
0	81	32	2021-11-28	2024-04-24	0	0	0	52	150	23.1111	88	2.06	0.75	1.18	1.3	108	16.6	482	5.46	13.5	98.28	6.49736	878	150.161
0	81	72	2022-01-07	2024-04-24	0	0	0	60	160	23.4375	114	2.12	1.18	1.74	2.75	64	6.2	238	5.5	21.24	99	6.95786	838	163.075
1	81	72	2021-07-07	2024-04-24	0	0	0	60	160	23.4375	158	2.19	3.02	1.16	2.76	62	5.7	412	7.12	54.36	128.16	8.15576	1022	191.151
0	81	72	2021-12-20	2024-04-24	0	0	0	53	150	23.5556	124	2.22	0.84	1.6	2.64	81	6.5	289	10.68	15.12	192.24	7.28162	856	171.523
0	81	72	2021-10-22	2024-04-24	0	1	0	NULL	NULL	23.642	154	2.22	1.64	1.35	3.64	75	7.54	353	9.39	29.52	169.02	7.82194	915	184.926
1	81	72	2022-05-22	2024-04-24	0	0	0	NULL	NULL	23.7078	97	1.81	4.48	0.84	2.63	46	7.5	238	6.76	80.64	121.68	8.49824	703	201.474
1	81	22	2022-02-28	2024-04-24	0	0	0	65	165	23.8751	135	2.15	0.57	1.2	2.06	57	6.9	203	4.8	10.26	86.4	6.09409	786	145.497
1	81	72	2020-08-12	2022-12-29	1	0	0	70	170	24.2215	112	2.23	2.09	1.2	2.04	52	8.9	241	5.99	37.62	107.82	7.61485	869	184.443
0	81	72	2018-04-07	2021-02-03	1	0	0	NULL	NULL	24.6427	116	2.16	0.66	1.38	2.12	47	6.08	194	5.21	11.88	93.78	6.32266	1033	155.808
0	81	72	2018-03-14	2024-04-24	0	1	0	NULL	NULL	24.6479	134	2.32	2.08	1.24	3.35	43	4.1	258	8.31	37.44	149.58	7.93742	2233	195.641
0	81	32	2022-05-01	2022-06-10	1	0	0	60	155	24.974	145	2.18	0.84	1.01	2.36	75	3.8	256	5.08	15.12	91.44	6.53855	40	163.294
1	81	32	2019-01-22	2024-04-24	0	0	0	73	170	25.2595	136	2.32	2.59	1.03	2.58	104	8.9	367	14.61	46.62	262.98	8.72096	1919	220.287
0	81	22	2022-01-27	2024-04-24	0	0	0	70	163	26.3465	95	2.14	0.94	1.65	2.61	161	8.7	434	8.44	16.92	151.92	7.1587	818	188.607
1	81	32	2019-10-10	2024-04-24	0	0	0	75	160	29.2969	134	2.14	1.33	1.41	2.83	59	5.9	330	5.96	23.94	107.28	7.15785	1658	209.703
0	81	22	2019-11-06	2024-04-24	0	0	0	78	163	29.3575	107	2.09	0.83	1.07	1.21	55	7.9	237	6.33	14.94	113.94	6.74657	1631	198.062
0	82	72	2020-07-19	2023-01-04	1	0	0	35	150	15.5556	120	2.21	0.59	1.52	0.79	64	7	230	5.62	10.62	101.16	6.2863	899	97.7868
1	82	72	2020-07-09	2021-12-09	1	1	0	45	165	16.5289	140	2.27	1.3	1.59	2.81	38	4.7	259	5.47	23.4	98.46	7.04924	518	116.516
0	82	72	2019-12-19	2024-04-24	0	0	0	45	160	17.5781	83	1.81	1.68	0.65	1.37	529	52.8	997	5.87	30.24	105.66	7.37624	1588	129.661
1	82	72	2021-11-11	2024-04-24	0	1	1	NULL	NULL	18.1719	139	2.22	1.38	1.11	2.61	62	4.34	309	5.3	24.84	95.4	7.07739	895	128.61
0	82	72	2018-10-06	2022-12-31	1	0	0	NULL	NULL	18.5802	111	2.04	0.29	1.16	1.62	72	6.8	357	9.19	5.22	165.42	6.06784	1547	112.742
0	82	72	2019-03-06	2023-04-06	1	0	0	50	160	19.5312	100	2.12	0.95	1.29	2.71	56	7.1	145	5.01	17.1	90.18	6.64774	1492	129.839
0	82	32	2019-11-09	2023-03-12	1	0	0	NULL	NULL	19.8478	141.4	2.28	0.77	1.59	3.18	90	6.15	253	4.66	13.86	83.88	6.36525	1219	126.336
0	82	72	2018-11-04	2024-04-24	0	0	0	NULL	NULL	20.0892	119.9	2.25	0.72	1.61	2.12	66	4.01	287	4.99	12.96	89.82	6.36653	1998	127.898
1	82	72	2018-11-08	2018-12-27	1	0	0	NULL	NULL	20.1037	98	1.92	0.57	2.72	0.87	37	2.3	358	5.88	10.26	105.84	6.29703	49	126.594
0	82	72	2022-06-01	2024-04-24	0	0	0	NULL	NULL	20.1659	128	2.3	1.57	1.44	3.41	78	6.72	414	5.25	28.26	94.5	7.1969	693	145.132
0	82	72	2022-05-25	2024-04-24	0	0	0	50	157	20.2848	91	2.2	4.83	1	1.65	135	9.4	715	6.42	86.94	115.56	8.52186	700	172.864
0	82	22	2020-07-12	2024-04-24	0	0	0	51	158	20.4294	139	2.35	1.24	1.2	3.16	69	8.4	353	6.93	22.32	124.74	7.23857	1382	147.88
1	82	72	2020-01-21	2021-05-22	1	0	0	NULL	NULL	20.4299	147	2.47	0.8	1.93	3.92	66	7.19	298	9.56	14.4	172.08	7.12204	487	145.503
1	82	72	2019-11-17	2024-04-24	0	0	0	60	170	20.7612	139	2.15	0.38	1.55	1.49	57	4.9	412	5.19	6.84	93.42	5.76675	1620	119.725
1	82	72	2019-04-30	2024-04-24	0	1	0	NULL	NULL	20.7814	147	2.3	5.3	1.1	3.81	63	5.94	299	5.72	95.4	102.96	8.49927	1821	176.627
0	82	72	2020-05-30	2024-04-24	0	1	0	50	155	20.8117	109	2.05	0.86	1.17	1.63	55	4.6	224	5.23	15.48	94.14	6.59118	1425	137.173
1	82	72	2018-01-24	2024-04-24	0	1	0	NULL	NULL	20.9607	74	2.2	0.42	1.47	1.96	49	8.87	203	8.03	7.56	144.54	6.30328	2282	132.121
0	82	72	2019-09-09	2024-04-24	0	1	1	53	159	20.9644	129	2.25	0.65	1.45	3.23	65	5.8	168	4.55	11.7	81.9	6.17194	1689	129.391
1	82	72	2020-01-03	2023-01-07	1	0	0	NULL	NULL	21.2345	128.1	2.36	2.28	1.3	2.76	45	4.58	244	4.45	41.04	80.1	7.40468	1100	157.235
1	82	32	2019-12-11	2024-04-24	0	1	0	70	180	21.6049	130	2.26	1.09	1.48	2.47	59	5.16	467	5.92	19.62	106.56	6.95211	1596	150.2
0	82	72	2021-12-20	2024-04-24	0	0	0	50	152	21.6413	136	2.1	1.69	1.16	3.24	60	4	385	5.14	30.42	92.52	7.24938	856	156.886
0	82	72	2019-06-02	2024-04-24	0	0	0	NULL	NULL	21.926	99.4	2.13	1.68	1.44	2.96	79	5.55	325	5.47	30.24	98.46	7.30567	1788	160.184
1	82	72	2019-08-20	2020-03-02	1	1	1	NULL	NULL	21.9943	126	2.31	1.2	1.3	1.61	53	4.43	274	5.3	21.6	95.4	6.93762	195	152.588
0	82	22	2019-12-30	2024-04-24	0	1	0	50	150	22.2222	124	2.33	0.69	1.31	2.65	48	5.8	227	6.76	12.42	121.68	6.62756	1577	147.279
1	82	72	2021-11-08	2024-04-24	0	0	0	60	163	22.5827	148	2.17	1.29	1.19	2.68	73	5.1	474	3.65	23.22	65.7	6.63697	898	149.881
0	82	52	2018-07-13	2024-04-24	0	0	0	NULL	NULL	22.8209	160.8	2.2	4.56	0.91	2.89	70	7.49	387	4.56	82.08	82.08	8.12224	2112	185.357
0	82	72	2019-12-08	2021-01-05	1	1	0	NULL	NULL	22.9183	153	2.27	2.41	1.56	2.72	70	6.8	283	5	43.38	90	7.57666	394	173.644
1	82	72	2018-12-12	2024-04-24	0	0	0	NULL	NULL	23.085	129	2.17	2.7	0.84	2.38	72	5.09	522	8.34	48.6	150.12	8.20191	1960	189.341
0	82	22	2020-07-12	2024-04-24	0	0	0	60	160	23.4375	111	2.01	0.81	1.73	2.25	49	3.4	251	4.76	14.58	85.68	6.43712	1382	150.87
0	82	72	2020-10-21	2024-04-24	0	0	0	NULL	NULL	23.4515	100	2.23	0.75	1.07	2.1	100	19.98	482	5.69	13.5	102.42	6.53862	1281	153.341
0	82	32	2022-04-03	2024-04-24	0	0	0	NULL	NULL	23.7046	147	2.1	0.92	1.37	2.18	81	6.7	240	4.9	16.56	88.2	6.59345	752	156.295
0	82	52	2022-07-29	2024-04-24	0	0	0	60	158	24.0346	135	2.24	0.9	0.87	2.79	98	5.5	406	5.64	16.2	101.52	6.71212	635	161.323
0	82	72	2022-03-13	2024-04-24	0	1	0	NULL	NULL	24.0977	114	2.19	0.66	1.62	2.1	83	10.42	306	5.07	11.88	91.26	6.29542	773	151.705
0	82	32	2022-05-09	2024-04-24	0	0	0	NULL	NULL	24.4899	94	2.19	0.82	1.67	2.37	108	12.37	350	7.99	14.76	143.82	6.96734	716	170.63
0	82	32	2019-10-10	2021-09-22	1	1	0	NULL	NULL	24.5476	107	2.34	2.05	1.66	5.01	73	7.6	357	6.32	36.9	113.76	7.64916	713	187.768
0	82	32	2020-10-03	2024-04-24	0	0	0	50	142	24.7967	126	2.03	0.85	0.94	1.47	44	5.7	114	8.54	15.3	153.72	7.06984	1299	175.308
0	82	72	2019-08-20	2024-04-24	0	0	0	NULL	NULL	24.9307	132.1	2.28	1.64	1.06	3.57	51	4.27	249	5.55	29.52	99.9	7.29609	1709	181.896
1	82	72	2020-04-10	2020-09-10	1	1	0	NULL	NULL	25.7668	140	2.1	0.95	1.29	2.64	49	4.47	111	5.24	17.1	94.32	6.69262	153	172.447
0	82	72	2022-06-11	2024-04-24	0	1	0	68	158	27.2392	130.1	2.2	1.17	1.13	2.32	74	2.7	316	4.72	21.06	84.96	6.79641	683	185.129
1	82	72	2021-10-28	2022-03-03	1	0	0	80	170	27.6817	144	2.46	0.79	1.3	3.03	38	3.9	271	6.03	14.22	108.54	6.64862	126	184.045
0	82	72	2021-12-07	2024-03-24	1	0	0	NULL	NULL	29.455	147	2.24	1.86	1.31	3.62	56	4.3	517	4.37	33.48	78.66	7.18294	838	211.573
0	82	72	2018-10-18	2024-04-24	0	1	0	NULL	NULL	29.828	117	2.15	0.77	1.11	1.63	64	8.4	300	4.08	13.86	73.44	6.23233	2015	185.898
1	83	72	2019-12-25	2020-05-03	1	0	0	NULL	NULL	14.2354	159	2.41	2.3	1.45	3.76	66	4.84	380	5.01	41.4	90.18	7.53194	130	107.22
0	83	72	2018-06-28	2018-10-22	1	0	0	NULL	NULL	16.221	113	2.3	2.92	1.3	3.55	51	5.56	229	4.94	52.56	88.92	7.75655	116	125.819
0	83	32	2019-06-10	2024-04-24	0	1	0	40	155	16.6493	118.8	2.16	0.96	1.27	2.24	99	6.7	278	6.33	17.28	113.94	6.89207	1780	114.748
1	83	52	2022-05-10	2024-04-24	0	0	0	50	170	17.301	101	1.95	0.68	0.81	1.66	114	6.3	411	5.31	12.24	95.58	6.37153	715	110.234
1	83	32	2020-06-08	2024-04-24	0	0	0	50	170	17.301	144	2.25	1.38	1.37	3.71	57	3.2	198	5.54	24.84	99.72	7.12167	1416	123.212
1	83	72	2021-04-23	2024-04-24	0	0	0	49	166	17.782	134	2.38	1.82	1.22	3.26	38	6.3	331	5.77	32.76	103.86	7.4391	1097	132.282
0	83	72	2018-03-17	2021-04-23	1	1	0	NULL	NULL	17.9315	143	2.18	0.6	1.45	1.42	65	4.6	184	6.01	10.8	108.18	6.3702	1133	114.227
0	83	72	2018-04-26	2020-03-22	1	0	0	NULL	NULL	18.6117	105	2.07	0.84	1.45	2.38	74	7.12	347	5.7	15.12	102.6	6.65371	696	123.837
0	83	32	2020-03-04	2024-04-24	0	0	0	45	155	18.7305	139	2.17	0.93	1.22	2.87	84	8.3	293	4.89	16.74	88.02	6.60222	1512	123.663
0	83	72	2019-09-09	2024-04-24	0	0	0	40	145	19.025	140	2.4	1.42	1.59	2.8	56	7.8	189	5.53	25.56	99.54	7.14844	1689	135.999
0	83	72	2022-05-22	2023-04-02	1	0	1	50	162	19.052	124	2.41	1.88	1.46	3.59	51	4.6	293	6.74	33.84	121.32	7.62693	315	145.308
0	83	32	2022-01-04	2022-05-24	1	0	0	50	160	19.5312	139	2.27	0.63	1.48	3.22	80	7.5	354	6.63	11.34	119.34	6.51717	140	127.288
0	83	42	2019-01-02	2024-04-24	0	0	0	50	160	19.5312	101	2.17	0.98	1.55	2.05	68	8.2	309	5.18	17.64	93.24	6.7122	1939	131.098
0	83	72	2022-03-15	2024-04-24	0	0	0	NULL	NULL	19.5915	127	2.29	2.6	1.27	3.13	45	6.48	497	5.86	46.8	105.48	7.81126	771	153.034
1	83	72	2019-12-13	2024-04-24	0	0	0	NULL	NULL	19.7753	153	2.22	2.37	0.86	2.2	60	4.59	411	4.87	42.66	87.66	7.53358	1594	148.979
0	83	42	2019-02-03	2024-04-24	0	0	0	45	150	20	118	2.26	0.6	1.75	1.91	51	6.1	237	5.75	10.8	103.5	6.32597	1907	126.519
1	83	72	2021-12-18	2022-12-28	1	1	0	NULL	NULL	20.4903	94	2.15	0.93	0.95	2	98	10	434	4.83	16.74	86.94	6.58987	375	135.028
0	83	72	2022-03-04	2024-04-24	0	0	0	NULL	NULL	20.6005	117	2.09	1.2	1.35	2.35	115	6.6	583	5.24	21.6	94.32	6.92624	782	142.684
1	83	72	2021-07-17	2022-04-28	1	0	0	60	170	20.7612	111	2.08	0.96	1.43	2.63	45	5.5	99	6.03	17.28	108.54	6.84352	285	142.08
1	83	72	2021-10-13	2024-02-19	1	1	0	60	170	20.7612	135	2.2	0.79	1.52	1.95	45	4.8	246	5.29	14.22	95.22	6.51769	859	135.315
1	83	72	2019-09-26	2024-04-24	0	0	0	60	170	20.7612	139	2.06	1.11	1.19	2.39	60	7	299	5.56	19.98	100.08	6.90755	1672	143.409
1	83	72	2021-06-10	2024-04-24	0	0	0	NULL	NULL	21.486	126	2.27	1.3	1.24	2.73	68	13.34	555	6.97	23.4	125.46	7.29158	1049	156.667
0	83	32	2020-04-19	2024-04-24	0	1	0	NULL	NULL	22	157	2.22	1.15	1.04	1.15	61	6.24	396	4.23	20.7	76.14	6.66956	1466	146.731
1	83	32	2019-09-14	2024-04-24	0	1	0	60	165	22.0386	122	2.22	0.6	1.64	2.05	56	6.4	175	8.82	10.8	158.76	6.75379	1684	148.844
0	83	52	2018-12-12	2024-04-24	0	0	0	51	152	22.0741	125	2.14	0.74	1.23	1.73	64	6.6	202	5.33	13.32	95.94	6.45984	1960	142.595
1	83	72	2020-07-27	2024-04-24	0	0	0	NULL	NULL	22.0853	139.9	2.27	1.62	1.85	3.46	47	5.08	282	5.44	29.16	97.92	7.2638	1367	160.423
0	83	72	2021-07-20	2024-04-24	0	0	0	50	150	22.2222	120	2.28	1.48	1.74	2.72	75	4.3	341	5.64	26.64	101.52	7.20952	1009	160.212
1	83	22	2021-09-03	2024-04-24	0	0	0	66	170	22.8374	108	2.3	1.02	1.77	4.93	72	8.2	295	11.31	18.36	203.58	7.53309	964	172.036
1	83	72	2021-05-26	2024-04-24	0	0	0	NULL	NULL	22.9069	126	2.26	0.92	1.84	3.13	41	7.24	202	5.16	16.56	92.88	6.64515	1064	152.22
0	83	32	2018-10-29	2022-03-06	1	1	0	NULL	NULL	22.9681	130	2.15	0.65	1.73	3.06	46	5.53	185	5.4	11.7	97.2	6.34321	1224	145.691
1	83	72	2021-01-22	2024-04-24	0	1	0	NULL	NULL	23.501	147	1.96	1.06	1.3	1.57	53	4.8	445	5.83	19.08	104.94	6.90888	1188	162.366
0	83	72	2018-04-09	2019-11-02	1	1	0	NULL	NULL	23.7687	134	2.19	0.8	1.37	3.25	64	6.88	329	5.01	14.4	90.18	6.47589	572	153.924
0	83	72	2019-08-09	2023-08-27	1	0	0	NULL	NULL	23.7751	135	2.35	2.13	1.66	3.07	76	8.2	334	5.3	38.34	95.4	7.51143	1479	178.585
0	83	72	2018-11-25	2024-04-24	0	0	0	NULL	NULL	23.9583	120	2.17	1.03	1.57	3.33	44	4.19	279	6.28	18.54	113.04	6.95453	1977	166.618
0	83	32	2020-12-07	2024-04-24	0	0	0	62	158	24.8358	144	2.05	0.76	1.08	2.96	57	5.4	165	4.57	13.68	82.26	6.33267	1234	157.277
1	83	32	2020-03-25	2024-04-24	0	0	0	70	167	25.0995	150	2.35	1.94	1.37	3.46	57	8.5	372	6.86	34.92	123.48	7.67599	1491	192.664
0	83	72	2018-08-16	2022-01-07	1	0	0	NULL	NULL	25.2179	130	2.21	0.81	1.78	2.7	49	6.76	180	6.25	14.58	112.5	6.70946	1240	169.198
0	83	72	2018-08-22	2024-04-24	0	0	0	NULL	NULL	25.3608	129.4	2.34	1.92	1.81	3.16	57	5.27	217	4	34.56	72	7.12622	2072	180.727
0	83	72	2022-07-26	2024-04-24	0	0	0	65	160	25.3906	121	2.19	0.73	1.21	2.82	33	6	205	11.75	13.14	211.5	7.23674	638	183.745
1	83	32	2022-06-16	2024-04-24	0	0	0	70	166	25.4028	139	2.02	1.82	0.55	2.01	78	4.3	151	7.15	32.76	128.7	7.65355	678	194.422
1	83	22	2018-12-18	2024-02-07	1	0	0	72	165	26.4463	105	2.27	2	1.18	4.4	56	10.4	193	7.16	36	128.88	7.74925	1877	204.939
0	83	72	2021-05-22	2023-01-04	1	0	0	NULL	NULL	26.5127	150	2.23	3.73	1.23	3.45	61	6.94	277	5.04	67.14	90.72	8.02141	592	212.669
0	83	32	2018-05-03	2024-04-24	0	0	0	NULL	NULL	27.0137	138	2.24	0.75	1.48	2.33	53	6.19	193	5.57	13.5	100.26	6.51731	2183	176.056
0	83	22	2020-08-09	2022-03-18	1	0	0	70	160	27.3438	126	2.08	0.52	1.58	1.08	54	4.3	305	5.53	9.36	99.54	6.14386	586	167.996
0	83	72	2020-11-26	2023-01-02	1	1	0	NULL	NULL	29.3856	161	2.3	1.8	1.41	3.73	51	6.04	380	7.01	32.4	126.18	7.62272	767	223.998
0	83	32	2020-01-19	2024-04-24	0	0	0	68	150	30.2222	156	2.21	0.68	2.14	2.1	84	5.8	327	6.77	12.24	121.86	6.61443	1557	199.903
0	84	72	2021-03-23	2024-04-24	0	0	0	NULL	NULL	14.324	132	2.43	2.18	1.06	3.17	60	6.51	342	17.75	39.24	319.5	8.74331	1128	125.239
1	84	72	2022-05-02	2024-04-24	0	0	0	40	165	14.6924	125	2.15	1.56	1.14	2.1	59	4.8	219	6.74	28.08	121.32	7.44034	723	109.316
0	84	72	2019-05-31	2022-09-25	1	0	0	NULL	NULL	15.3368	138.2	2.22	0.42	1.32	2.07	62	4.51	225	5.91	7.56	106.38	5.99674	1213	91.9706
1	84	72	2019-07-22	2024-04-24	0	0	0	NULL	NULL	17.0993	148	2.2	1.88	1.14	2.98	55	5.94	341	12.19	33.84	219.42	8.21948	1738	140.548
0	84	72	2018-04-25	2022-01-20	1	0	0	NULL	NULL	17.2704	120	2.41	1.4	1.13	2.51	46	5.16	316	5.08	25.2	91.44	7.04938	1366	121.745
0	84	72	2018-10-29	2019-04-18	1	1	0	NULL	NULL	18.1849	140	2.1	0.37	1.72	2.23	72	6.1	238	11.2	6.66	201.6	6.50926	171	118.37
0	84	72	2021-12-14	2024-04-24	0	0	0	50	156	20.5457	109	2.15	0.66	1.39	1.97	66	5.5	225	4.95	11.88	89.1	6.27147	862	128.852
1	84	72	2020-08-10	2022-06-18	1	1	0	NULL	NULL	20.5806	130	2.05	1.25	1.45	3.22	72	5.71	215	5.68	22.5	102.24	7.04769	677	145.046
1	84	72	2020-09-27	2024-04-24	0	0	0	60	170	20.7612	129	2.37	2.61	1.03	1.89	59	12.1	375	6.62	46.98	119.16	7.93704	1305	164.783
0	84	22	2021-04-11	2024-04-24	0	0	0	50	155	20.8117	126	2.14	0.69	1.28	1.72	140	5	348	5.56	12.42	100.08	6.43213	1109	133.863
0	84	72	2019-04-15	2024-04-24	0	0	0	55	162	20.9572	83	2.17	0.58	1.41	1.44	69	6.7	247	9.75	10.44	175.5	6.82014	1836	142.931
0	84	72	2018-10-07	2019-08-18	1	0	0	NULL	NULL	21.2833	151	2.4	0.75	1.55	3.02	62	8.6	222	4.79	13.5	86.22	6.36644	315	135.499
1	84	72	2019-03-05	2024-04-24	0	1	1	58	165	21.3039	137	2.32	0.96	1.86	2.8	62	7.6	300	5.84	17.28	105.12	6.81151	1877	145.112
1	84	72	2018-07-24	2024-04-24	0	0	0	NULL	NULL	21.4	136	2.26	0.94	1.19	2.84	67	8.54	252	5.35	16.92	96.3	6.70282	2101	143.44
1	84	22	2020-06-10	2020-07-20	1	1	0	62	170	21.4533	100	2.08	0.57	0.87	1.99	77	11.9	344	9.12	10.26	164.16	6.73595	40	144.508
0	84	72	2020-05-20	2024-04-24	0	0	0	NULL	NULL	21.9744	144	2.31	1.33	1.26	2.1	70	5.22	370	5.85	23.94	105.3	7.13922	1435	156.88
0	84	22	2018-10-25	2024-04-24	0	0	0	NULL	NULL	21.9907	125.2	2.1	0.61	1.05	1.52	82	3.37	373	5.75	10.98	103.5	6.3425	2008	139.476
0	84	72	2020-11-17	2021-03-30	1	0	0	50	150	22.2222	110	2.18	0.96	0.86	2.34	94	6.7	438	6.5	17.28	117	6.91858	133	153.746
0	84	72	2022-03-29	2024-04-24	0	0	0	NULL	NULL	22.5701	104	2.37	0.7	2	2.63	54	7.4	230	10.94	12.6	196.92	7.12335	757	160.774
0	84	22	2020-12-26	2024-04-24	0	0	0	48	145	22.83	136	2.44	2.2	0.99	3	65	4.1	280	5.8	39.6	104.4	7.63391	1215	174.282
0	84	22	2020-02-21	2023-03-23	1	0	0	55	155	22.8928	146	2.32	0.6	1.26	3.37	70	6.4	274	5.07	10.8	91.26	6.20011	1126	141.938
0	84	72	2018-04-25	2020-03-22	1	0	0	NULL	NULL	22.9483	143	2.24	1.05	1.11	1.87	76	7.02	352	6.39	18.9	115.02	6.99112	697	160.434
0	84	72	2020-06-15	2024-04-24	0	1	0	NULL	NULL	23.0949	140	2.22	3.38	1.13	3	71	5.6	366	7.62	60.84	137.16	8.33625	1409	192.525
1	84	72	2022-02-28	2024-04-24	0	0	0	65	167	23.3067	166	2.25	1.07	1.08	2.9	73	3.9	406	6.11	19.26	109.98	6.96518	786	162.335
1	84	72	2018-08-31	2021-12-25	1	0	0	NULL	NULL	23.5213	135	2.28	0.96	1.43	3.17	50	7.36	331	5.02	17.28	90.36	6.6602	1212	156.657
0	84	72	2019-01-20	2024-04-24	0	0	0	NULL	NULL	23.9593	121	2.24	1.09	1.2	2.4	78	7.31	443	5.06	19.62	91.08	6.79514	1921	162.807
0	84	22	2022-03-06	2024-04-24	0	1	0	60	158	24.0346	98	2.15	0.56	1.66	2.07	49	4.3	229	4.73	10.08	85.14	6.0617	780	145.691
0	84	22	2020-09-02	2024-04-24	0	0	0	60	158	24.0346	137	2.27	1.17	1.31	2.63	95	3.4	226	5.35	21.06	96.3	6.9217	1330	166.36
0	84	72	2018-04-19	2021-12-10	1	0	0	NULL	NULL	24.0778	115	2.2	0.45	1.1	1.31	64	7.51	391	6.96	8.1	125.28	6.22927	1331	149.987
0	84	72	2019-09-24	2024-04-24	0	1	0	55	150	24.4444	128	2.37	1.34	1.43	4.29	67	4.3	317	5.69	24.12	102.42	7.11898	1674	174.019
0	84	72	2021-10-12	2024-04-24	0	0	0	65	160	25.3906	141	2.19	2.34	1.12	4.54	89	4.7	315	6.54	42.12	117.72	7.81568	925	198.445
0	84	72	2020-08-19	2024-04-24	0	1	0	60	150	26.6667	111	2.12	1.86	1.15	2.63	78	6.1	203	5.47	33.48	98.46	7.40745	1344	197.532
1	84	72	2020-08-08	2024-04-24	0	1	0	NULL	NULL	27.0916	120	2.27	2.42	1.33	3.05	43	4.47	161	11.47	43.56	206.46	8.4111	1355	227.87
0	85	72	2021-10-24	2023-01-15	1	0	0	40	155	16.6493	126	2.05	1.35	0.83	1.77	58	2	285	5.04	24.3	90.72	7.00511	448	116.63
0	85	72	2021-03-27	2024-04-24	0	0	0	40	155	16.6493	106	2.21	1.03	2.36	2.75	64	2.2	179	4.74	18.54	85.32	6.67319	1124	111.104
0	85	72	2020-05-15	2024-04-24	0	0	0	45	162	17.1468	131	2.12	0.81	1.42	2.66	72	6.1	381	5.6	14.58	100.8	6.59964	1440	113.163
0	85	32	2022-04-01	2024-04-24	0	0	0	40	152	17.313	145	2.17	0.77	1.14	2.8	73	7.1	276	5.31	13.86	95.58	6.49582	754	112.462
0	85	22	2022-03-01	2024-04-24	0	0	0	40	150	17.7778	117	2.18	1.28	1.24	2.01	64	4.8	261	6.42	23.04	115.56	7.19387	785	127.891
0	85	72	2018-12-01	2024-04-24	0	0	0	NULL	NULL	18.2165	129	2.13	0.69	1.24	1.57	59	4.08	251	4.34	12.42	78.12	6.18441	1971	112.658
0	85	22	2021-03-04	2024-04-24	0	0	0	41	150	18.2222	140	2.39	1.32	1.38	1.94	92	5.8	351	5.92	23.76	106.56	7.14356	1147	130.172
0	85	72	2018-06-23	2024-04-24	0	0	0	NULL	NULL	18.5219	111	2.31	0.95	1.13	2.35	53	5.04	203	5.57	17.1	100.26	6.7537	2132	125.091
0	85	32	2021-09-25	2024-04-24	0	1	0	45	155	18.7305	139	2.28	0.8	1.23	2.51	58	3.8	241	5.49	14.4	98.82	6.56738	942	123.01
0	85	72	2019-02-19	2021-11-19	1	1	0	45	155	18.7305	130	2.14	0.56	1.49	2.08	102	6.2	209	5.28	10.08	95.04	6.1717	1004	115.599
0	85	72	2020-03-11	2024-04-24	0	0	0	NULL	NULL	19.09	159.5	2.25	1.08	1.55	4.35	80	5.37	244	4.45	19.44	80.1	6.65746	1505	127.091
1	85	72	2022-02-20	2023-10-22	1	0	0	NULL	NULL	19.1249	111	2.09	0.83	1.39	2.59	44	4.8	248	5.18	14.94	93.24	6.54607	609	125.193
0	85	22	2018-10-14	2024-04-24	0	0	0	NULL	NULL	19.3025	143	2.16	1.24	1.68	3.24	49	4.6	258	5.8	22.32	104.4	7.06057	2019	136.286
1	85	72	2020-06-23	2021-02-14	1	0	0	NULL	NULL	19.7049	144	2.29	0.7	1.48	2.39	52	6.1	286	5.8	12.6	104.4	6.48878	236	127.861
0	85	32	2022-02-28	2024-04-24	0	0	0	48	155	19.9792	125	2.22	0.87	1.08	2.32	79	6.3	228	6.05	15.66	108.9	6.74839	786	134.827
1	85	72	2021-03-26	2022-12-24	1	0	0	55	165	20.202	121	2.18	1.17	0.93	2.05	95	7.2	318	4.33	21.06	77.94	6.71017	638	135.559
0	85	32	2018-11-08	2021-12-03	1	0	0	NULL	NULL	20.4585	129	2.24	1.13	1.51	2.92	55	5.19	298	6.58	20.34	118.44	7.09385	1121	145.129
1	85	52	2021-08-03	2024-02-02	1	0	0	55	163	20.7008	144	2.05	0.67	1.24	1.82	117	6.7	258	6.04	12.06	108.72	6.48552	913	134.256
0	85	42	2019-03-15	2024-04-24	0	0	0	52	158	20.83	161	2.48	1.13	1.25	3.85	80	4	276	5.53	20.34	99.54	6.92	1867	144.144
0	85	72	2020-07-14	2024-04-24	0	0	0	NULL	NULL	21.0058	136	2.26	0.64	1.47	2.7	62	7.71	234	5.05	11.52	90.9	6.2607	1380	131.511
1	85	72	2022-04-23	2024-04-24	0	1	0	62	170	21.4533	129	2.23	2.49	1.55	4.37	60	4.4	311	4.69	44.82	84.42	7.54531	732	161.872
0	85	72	2020-02-25	2024-04-24	0	0	0	NULL	NULL	21.8648	155	2.31	0.96	1.26	2.55	67	6.87	208	4.81	17.28	86.58	6.61747	1520	144.69
1	85	72	2021-12-15	2024-04-24	0	1	0	62	168	21.9671	123	2.05	0.96	1.28	2.54	74	7	291	6.59	17.28	118.62	6.93233	861	152.283
1	85	72	2020-03-03	2023-02-28	1	0	0	60	165	22.0386	94	2.19	0.51	1.53	1.69	75	8.7	521	7.06	9.18	127.08	6.3687	1092	140.357
0	85	72	2021-11-16	2024-04-24	0	0	0	50	150	22.2222	143	2.34	3.04	1.52	2.93	72	4.7	260	8.5	54.72	153	8.33952	890	185.323
0	85	32	2022-05-31	2023-01-05	1	0	0	52	152	22.5069	70	1.98	1.15	1.11	2.01	113	9.1	462	8.71	20.7	156.78	7.39183	219	166.367
0	85	72	2021-12-25	2022-06-14	1	0	0	55	155	22.8928	87	2.18	0.4	1.44	2.15	125	12.6	307	8.09	7.2	145.62	6.26193	171	143.353
0	85	72	2019-11-16	2024-04-24	0	1	0	NULL	NULL	23.0542	157	2.33	0.75	1.45	3.09	63	5.08	329	5.12	13.5	92.16	6.43307	1621	148.309
0	85	72	2022-04-19	2024-04-24	0	0	0	52	150	23.1111	84	1.47	0.81	0.9	1.14	80	6.6	250	5.62	14.58	101.16	6.60321	736	152.607
1	85	72	2021-05-31	2022-12-30	1	0	0	70	170	24.2215	123.2	2.17	1.43	1.49	3.97	61	3.3	315	4.63	25.74	83.34	6.97783	578	169.013
0	85	72	2019-08-27	2020-03-14	1	0	0	65	160	25.3906	131	2.08	0.5	1.43	3.51	134	12.5	330	5.88	9	105.84	6.16601	200	156.559
0	85	22	2019-05-25	2024-04-24	0	0	0	65	160	25.3906	123	2.14	0.77	1.07	1.83	67	9.3	307	4.67	13.86	84.06	6.36739	1796	161.672
1	85	72	2021-12-30	2024-04-24	0	0	0	75	170	25.9516	135	2.57	0.95	1.68	2.81	64	5.5	236	5.33	17.1	95.94	6.70965	846	174.126
0	85	72	2022-01-28	2023-09-13	1	0	0	60	152	25.9695	136	2.24	1.7	0.85	2.58	65	3.9	216	8.83	30.6	158.94	7.79638	593	202.468
0	85	72	2018-11-02	2020-11-07	1	0	0	NULL	NULL	28.1654	143	2.26	1.55	1.27	3.35	72	6.61	434	5.2	27.9	93.6	7.17451	736	202.073
1	85	72	2018-09-05	2021-06-24	1	0	0	NULL	NULL	28.6755	127	2.05	1.08	0.93	1.56	84	4.4	214	7.82	19.44	140.76	7.22124	1023	207.073
1	85	32	2021-06-16	2024-04-24	0	0	0	90	165	33.0579	154	2.26	1.6	0.97	2.35	64	5.8	299	5.25	28.8	94.5	7.21583	1043	238.54
0	86	22	2019-01-24	2024-04-24	0	0	0	40	162	15.2416	88	2.04	0.5	1.19	1.44	72	11.2	372	8.57	9	154.26	6.54272	1917	99.7213
1	86	72	2022-05-27	2024-04-24	0	0	0	50	168	17.7154	136	2.22	1.87	1.11	3.31	67	4.5	437	5.82	33.66	104.76	7.47484	698	132.42
0	86	72	2021-02-10	2024-04-24	0	0	0	40	150	17.7778	135	2.51	1.7	1.11	4.69	68	8.7	443	6.3	30.6	113.4	7.45877	1169	132.6
0	86	72	2021-02-24	2023-03-10	1	0	0	48	163	18.0662	122	2.28	1.55	1.13	2.92	62	6.3	138	5.06	27.9	91.08	7.14722	744	129.123
0	86	72	2022-05-01	2024-04-24	0	0	0	42	152	18.1787	80	2.02	1.19	0.71	1.53	136	9.5	296	6.7	21.42	120.6	7.16366	724	130.226
0	86	32	2018-02-12	2019-09-01	1	0	0	NULL	NULL	18.2877	151.3	2.27	1.31	1.45	2.91	47	6.4	202	6.67	23.58	120.06	7.25524	566	132.682
0	86	72	2021-05-01	2024-04-24	0	0	0	44	155	18.3143	117	2.31	0.6	1.02	1.83	62	3	165	5.75	10.8	103.5	6.32597	1089	115.855
0	86	32	2018-10-12	2020-11-04	1	0	0	NULL	NULL	18.4257	147	2.17	1.72	1.59	2.52	57	6.7	437	7.13	30.96	128.34	7.59423	754	139.929
0	86	72	2018-04-22	2023-05-27	1	0	0	NULL	NULL	18.4466	133.8	2.3	0.66	1.79	2.02	41	4.08	258	7.48	11.88	134.64	6.68431	1861	123.303
1	86	32	2020-03-22	2024-04-24	0	0	0	42	150	18.6667	76	1.47	0.37	1.04	0.89	64	7	272	9.51	6.66	171.18	6.34569	1494	118.453
0	86	72	2018-11-30	2023-01-05	1	0	0	NULL	NULL	18.9706	149	2.26	1.09	1.67	2.17	77	5.4	349	5.86	19.62	105.48	6.94192	1497	131.692
0	86	22	2019-09-06	2024-04-24	0	1	1	50	162	19.052	134	2.03	1.45	1.13	2.13	42	6	209	6.29	26.1	113.22	7.29812	1692	139.044
1	86	72	2019-11-30	2024-04-24	0	1	0	NULL	NULL	19.1727	147	2.33	1.56	1.67	3.4	71	3.8	535	5.96	28.08	107.28	7.31735	1607	140.294
0	86	72	2020-07-08	2021-11-09	1	0	0	NULL	NULL	19.2356	133	2.25	1.67	1.12	2.84	62	5.76	311	7.52	30.06	135.36	7.61799	489	146.536
1	86	32	2021-11-05	2024-04-24	0	0	0	55	163	20.7008	90	2.01	0.72	1.63	2.03	36	4.6	191	5.67	12.96	102.06	6.49428	901	134.437
1	86	42	2020-03-30	2024-04-24	0	0	0	55	163	20.7008	118	2.29	1.93	1.32	2.84	58	5.6	326	6.29	34.74	113.22	7.58408	1486	156.997
0	86	72	2021-03-12	2024-04-24	0	0	0	NULL	NULL	20.7085	141	2.15	1.06	1.58	2.69	67	3.91	402	5.41	19.08	97.38	6.83411	1139	141.524
0	86	72	2021-01-22	2024-04-24	0	0	0	50	155	20.8117	135	2.1	0.83	1.12	1.89	103	5.8	279	5.92	14.94	106.56	6.6796	1188	139.014
0	86	72	2020-09-13	2024-04-24	0	0	0	NULL	NULL	21.4457	120	2.2	0.77	1.34	3.73	200	9.96	281	5.26	13.86	94.68	6.48636	1319	139.104
0	86	32	2018-10-20	2024-04-24	0	0	0	NULL	NULL	21.4725	133	2.21	1.08	1.04	2.13	109	5.42	348	5.33	19.44	95.94	6.83791	2013	146.827
1	86	72	2018-07-31	2021-04-20	1	0	0	NULL	NULL	21.5369	129	2.34	1.75	1.32	2.6	49	4.88	248	4.81	31.5	86.58	7.21791	994	155.451
0	86	72	2018-10-19	2024-04-24	0	0	0	NULL	NULL	22.0111	154	2.11	2.43	0.98	2.14	73	7.5	404	5.84	43.74	105.12	7.74022	2014	170.371
0	86	72	2021-10-16	2024-04-24	0	0	0	53	155	22.0604	136	2.29	1.09	1.55	4.05	51	4.2	189	16.34	19.62	294.12	7.96739	921	175.763
0	86	32	2018-11-07	2020-02-27	1	0	0	NULL	NULL	22.2229	130	2.31	0.78	1.51	2.71	76	7.57	460	5.65	14.04	101.7	6.57079	477	146.022
0	86	72	2020-04-30	2024-02-10	1	1	0	NULL	NULL	22.3881	114	2.23	1.15	1.15	2.29	38	4	193	5.23	20.7	94.14	6.88177	1381	154.07
1	86	72	2018-03-24	2020-02-11	1	1	0	NULL	NULL	22.4765	135	2.31	0.74	1.83	2.41	59	8	264	3.8	13.32	68.4	6.12149	689	137.59
1	86	72	2018-10-20	2024-03-07	1	0	0	NULL	NULL	22.8076	144	2.33	0.96	1.45	1.85	70	4.8	436	4.95	17.28	89.1	6.64616	1965	151.583
0	86	72	2020-09-15	2024-04-24	0	0	0	55	155	22.8928	146	2.44	0.32	1.36	1.56	86	3.4	313	5.18	5.76	93.24	5.59297	1317	128.039
0	86	72	2022-05-04	2024-04-24	0	1	0	65	165	23.8751	105	1.95	0.94	1.01	2.64	80	9.3	296	5.99	16.92	107.82	6.81581	721	162.728
0	86	22	2021-02-09	2024-04-24	0	0	0	65	165	23.8751	121	2.23	0.86	1.47	2.34	63	4.8	215	5.6	15.48	100.8	6.65954	1170	158.997
1	86	72	2019-09-08	2024-04-24	0	0	0	70	170	24.2215	110	2.3	1.43	1.32	2.69	34	5.4	198	3.65	25.74	65.7	6.74	1690	163.253
0	86	72	2020-10-09	2024-01-07	1	1	1	NULL	NULL	24.2734	129	2.31	1.71	1.02	2.39	86	8.54	420	6.65	30.78	119.7	7.51871	1185	182.504
1	86	72	2021-10-09	2022-07-18	1	0	0	60	155	24.974	111	1.83	0.25	1.38	1.5	76	5.7	396	5.7	4.5	102.6	5.44177	282	135.903
1	86	72	2021-08-29	2024-04-24	0	0	0	68	165	24.977	147	2.36	0.8	1.55	2.38	42	4.6	275	9.2	14.4	165.6	7.08366	969	176.929
0	86	72	2022-05-09	2024-04-24	0	0	0	65	158	26.0375	104	2.11	0.68	1.39	2	57	5.1	192	4.97	12.24	89.46	6.30535	716	164.176
0	86	72	2022-05-02	2024-04-24	0	0	0	62	152	26.8352	146	2.29	1.88	1.13	3.45	74	5.7	492	6.05	33.84	108.9	7.51893	723	201.772
0	86	72	2019-07-22	2020-11-06	1	0	0	NULL	NULL	26.8562	101	1.76	0.78	0.89	1.19	51	4.39	105	6.12	14.04	110.16	6.6507	473	178.613
0	86	72	2019-05-22	2024-04-24	0	0	0	NULL	NULL	27.4495	137.5	2.2	1.47	1.26	3.81	54	6.02	294	8.21	26.46	147.78	7.57821	1799	208.018
1	87	72	2020-06-26	2022-08-18	1	0	0	40	165	14.6924	138	2.18	0.77	1.29	2.27	65	5.7	284	5.34	13.86	96.12	6.50146	783	95.5219
1	87	72	2021-12-05	2024-04-24	0	0	0	48	168	17.0068	116	2.24	1.22	1.1	1.64	67	7.9	363	5.72	21.96	102.96	7.03042	871	119.565
0	87	72	2020-06-03	2021-11-28	1	0	0	40	150	17.7778	114	2.25	0.62	1.86	1.68	69	9.5	264	5.82	11.16	104.76	6.37086	543	113.26
0	87	72	2022-02-08	2024-04-24	0	1	0	NULL	NULL	18.0715	108	2.05	0.73	1.11	1.83	39	5.2	220	5.03	13.14	90.54	6.38831	806	115.446
0	87	72	2020-12-04	2024-04-24	0	0	0	45	155	18.7305	156	2.24	1.1	1.18	2.91	77	3	234	4.89	19.8	88.02	6.7701	1237	126.807
1	87	72	2018-02-11	2022-08-09	1	0	0	NULL	NULL	19.0934	96	2.19	2.13	0.91	1.51	78	6.5	281	5.33	38.34	95.94	7.51707	1640	143.527
0	87	72	2019-09-18	2020-04-20	1	0	0	NULL	NULL	19.5109	138	2.23	0.69	1.17	2.74	50	4.03	331	4.48	12.42	80.64	6.21616	215	121.283
0	87	42	2018-08-16	2024-04-24	0	0	0	NULL	NULL	19.5556	119	2.32	3.18	1.25	3.45	44	5.79	213	5.1	57.24	91.8	7.87372	2078	153.975
0	87	72	2021-10-04	2024-04-24	0	1	0	45	150	20	130	2.23	0.53	1.33	3.1	46	3.4	246	5.36	9.54	96.48	6.13168	933	122.634
1	87	32	2020-04-25	2024-02-10	1	0	0	55	165	20.202	140	2.3	1.66	1.35	3.17	43	6.8	220	3.48	29.88	62.64	6.84145	1386	138.211
0	87	72	2021-11-13	2023-02-07	1	1	0	50	155	20.8117	130	2.19	1.31	1.59	2.11	60	4.1	291	5.05	23.58	90.9	6.97701	451	145.203
0	87	72	2020-05-25	2024-04-24	0	0	0	50	155	20.8117	141	2.3	1.16	1.26	3.5	64	5.2	254	5.4	20.88	97.2	6.92242	1430	144.067
0	87	72	2019-11-29	2023-05-20	1	0	0	NULL	NULL	20.9223	149	2.09	2.5	1.17	3.02	66	4.42	351	4.46	45	80.28	7.49904	1268	156.897
1	87	72	2021-10-24	2022-10-21	1	1	0	65	175	21.2245	114	1.95	0.9	1.18	1.96	174	10	423	5.49	16.2	98.82	6.68516	362	141.889
0	87	72	2020-04-02	2024-04-24	0	0	0	55	160	21.4844	118	2.19	1.05	1.49	2.94	35	4.1	198	8.21	18.9	147.78	7.24174	1483	155.584
0	87	32	2021-01-08	2024-04-24	0	0	0	54	155	22.4766	132	2.07	1.55	0.88	2.14	74	3.9	220	5.94	27.9	106.92	7.30756	1202	164.249
1	87	32	2019-03-22	2024-04-24	0	0	0	65	170	22.4913	126	2.51	2.29	1.07	2.69	50	5.4	259	5.58	41.22	100.44	7.63534	1860	171.729
0	87	72	2020-03-16	2024-04-24	0	1	0	NULL	NULL	22.8494	153	2.37	1.55	1.23	2.84	55	5.37	335	5.04	27.9	90.72	7.14326	1500	163.219
0	87	72	2019-02-04	2020-07-06	1	1	0	55	155	22.8928	122	2.03	0.72	1.38	2.43	61	4.9	220	5.74	12.96	103.32	6.50655	518	148.953
1	87	72	2021-05-04	2024-04-24	0	0	0	60	160	23.4375	132	2.11	0.72	2.19	3.11	62	6.5	224	5.87	12.96	105.66	6.52895	1086	153.022
1	87	72	2019-09-28	2023-01-06	1	1	0	70	168	24.8016	143	2.19	0.47	1.75	1.82	60	4.9	271	6.56	8.46	118.08	6.21356	1196	154.106
1	87	32	2018-02-02	2018-03-13	1	0	0	NULL	NULL	24.8229	140	2.11	0.7	1.15	2.2	55	7.54	330	4.67	12.6	84.06	6.27208	39	155.691
0	87	32	2021-01-04	2024-04-24	0	0	0	63	156	25.8876	133	2.21	1.01	1.49	2.72	42	3.9	123	5.49	18.18	98.82	6.80047	1206	176.048
0	87	72	2020-05-22	2024-03-22	1	1	0	65	158	26.0375	154	2.35	1.36	1.31	3.18	76	5.6	379	4.96	24.48	89.28	6.99649	1400	182.171
0	87	72	2018-03-13	2024-04-24	0	1	1	NULL	NULL	28.4943	131	2.03	1.43	1.59	2.93	48	3.21	191	4.78	25.74	86.04	7.00971	2234	199.737
1	88	72	2021-07-29	2023-11-19	1	0	0	45	168	15.9439	137	2.27	0.83	1.94	3.06	68	7.6	350	4.72	14.94	84.96	6.45308	843	102.887
1	88	72	2021-10-30	2024-04-24	0	0	0	45	168	15.9439	150	2.17	0.93	1.8	2.14	58	8.3	244	10.16	16.74	182.88	7.33348	907	116.924
0	88	32	2021-01-21	2024-04-24	0	0	0	41	160	16.0156	93	1.89	0.98	0.94	2.28	66	8.7	238	6.89	17.64	124.02	6.99746	1189	112.069
0	88	72	2020-05-05	2024-04-24	0	0	0	NULL	NULL	16.3364	150	2.13	0.73	1.74	2.04	50	5.29	129	5.82	13.14	104.76	6.53419	1450	106.745
0	88	72	2020-07-28	2023-11-18	1	0	0	NULL	NULL	16.8059	70	2.2	1.18	1.63	3.42	34	3.56	164	9.06	21.24	163.08	7.45698	1208	125.321
0	88	72	2018-08-14	2022-04-03	1	0	0	NULL	NULL	17.2275	148	2.41	10.29	0.6	2.55	61	4.68	482	5.08	185.22	91.44	9.04408	1328	155.807
0	88	72	2021-02-14	2024-04-24	0	0	0	45	155	18.7305	147	2.35	1.84	0.95	2.81	81	5.1	312	6.52	33.12	117.36	7.57224	1165	141.832
0	88	72	2021-03-10	2024-04-24	0	0	0	NULL	NULL	19.6198	140	2.26	1.43	1.56	2.95	70	4.9	241	6.69	25.74	120.42	7.34588	1141	144.125
1	88	72	2022-03-13	2024-04-24	0	0	0	55	167	19.721	137	2.2	0.65	1.1	2.06	66	3.5	396	5.38	11.7	96.84	6.3395	773	125.022
1	88	72	2021-09-07	2023-12-21	1	0	0	55	167	19.721	136	2.4	1.77	1.24	2.78	46	7.2	173	5.7	31.86	102.6	7.39904	835	145.917
1	88	72	2021-05-18	2024-04-24	0	0	0	58	170	20.0692	109	2.24	1.03	1.41	3	46	5.9	305	5.79	18.54	104.22	6.87329	1072	137.941
1	88	72	2019-11-23	2020-01-14	1	1	0	NULL	NULL	20.4599	154	2.19	0.99	0.95	2.06	57	4.8	407	4.79	17.82	86.22	6.64408	52	135.937
1	88	72	2022-01-25	2024-04-24	0	0	0	50	155	20.8117	117	2.23	2.05	0.96	3.11	153	10.2	619	10.1	36.9	181.8	8.11797	820	168.948
1	88	72	2018-05-17	2024-04-24	0	0	0	NULL	NULL	21.0048	144.2	2.26	0.92	1.46	2.61	64	8.48	217	5.85	16.56	105.3	6.77066	2169	142.216
1	88	42	2018-10-07	2021-10-19	1	0	0	NULL	NULL	21.2946	116	2.27	0.73	1.61	2.5	63	6.9	281	5.09	13.14	91.62	6.40016	1108	136.289
0	88	72	2021-12-01	2024-04-24	0	1	0	65	172	21.9713	116	2.4	1.16	1.15	2.62	107	11.1	256	13.93	20.88	250.74	7.87006	875	172.916
0	88	72	2018-07-10	2020-07-06	1	0	0	NULL	NULL	22.057	132	2.42	0.58	1.72	2.2	56	6.77	311	5.56	10.44	100.08	6.25847	727	138.043
0	88	72	2021-10-10	2024-04-24	0	1	0	60	160	23.4375	136	2.15	0.78	1.85	2.74	68	5.7	273	4.66	14.04	83.88	6.37815	927	149.488
0	88	72	2022-01-25	2022-09-01	1	1	1	65	158	26.0375	115	2.37	1.36	1.46	2.74	79	4.1	269	4.92	24.48	88.56	6.98839	219	181.96
1	88	72	2021-07-21	2024-04-24	0	0	0	75	168	26.5731	134	2.31	2.56	1.41	3.54	44	5.9	349	5.22	46.08	93.96	7.6801	1008	204.084
1	89	32	2019-02-03	2020-07-06	1	0	0	50	175	16.3265	71	1.97	1	0.98	1.32	189	10.5	413	9.04	18	162.72	7.28926	519	119.008
0	89	72	2021-07-16	2024-04-24	0	0	0	40	150	17.7778	100	2.28	0.59	1.5	2.21	50	7.2	201	5.43	10.62	97.74	6.2519	1013	111.145
0	89	72	2018-09-24	2020-04-04	1	0	0	NULL	NULL	17.9426	159	2.3	0.84	1.28	2.62	64	3.14	240	5.82	15.12	104.76	6.67454	558	119.758
0	89	72	2020-10-21	2024-04-24	0	0	1	45	158	18.026	151	2.38	0.61	0.98	1.53	103	3.6	211	4.89	10.98	88.02	6.18049	1281	111.409
0	89	72	2018-09-18	2019-09-18	1	0	0	NULL	NULL	18.0621	126	2.36	0.64	1.53	1.78	50	6.2	218	5.42	11.52	97.56	6.33141	365	114.358
0	89	72	2018-05-15	2024-04-24	0	0	0	NULL	NULL	20.3748	155	2.16	0.48	1.12	2.13	62	3.42	304	4.93	8.64	88.74	5.94897	2171	121.209
1	89	32	2020-01-07	2023-06-25	1	0	0	60	170	20.7612	121	2.32	0.68	0.83	1.28	51	4.9	262	5.89	12.24	106.02	6.47519	1265	134.433
0	89	72	2022-06-16	2024-04-24	0	0	0	50	155	20.8117	129	2.18	0.71	1.25	2.99	75	6.3	274	5.1	12.78	91.8	6.37435	678	132.661
0	89	22	2018-05-22	2024-04-24	0	0	0	NULL	NULL	20.9442	134.1	2.31	1.15	1.69	3.64	56	5.18	151	5.34	20.7	96.12	6.90258	2164	144.569
1	89	32	2020-08-31	2022-02-05	1	0	0	65	175	21.2245	113	2.27	1.18	1.3	2.44	78	7.3	377	3.64	21.24	65.52	6.54509	523	138.916
1	89	72	2022-03-13	2024-04-24	0	0	0	60	167	21.5139	97	1.95	0.64	0.86	1.42	53	6.1	170	6.12	11.52	110.16	6.45287	773	138.826
1	89	32	2022-03-22	2024-04-24	0	0	0	75	180	23.1481	103	2.02	0.7	1.29	1.65	41	5.89	147	5.92	12.6	106.56	6.50926	764	150.677
1	89	72	2022-07-06	2024-04-24	0	0	0	NULL	NULL	23.3289	121	2.09	0.85	1.28	1.71	53	3.75	238	4.58	15.3	82.44	6.44678	658	150.396
0	89	72	2018-05-11	2018-07-25	1	0	0	NULL	NULL	24.2655	87	2.09	0.82	0.97	1.26	66	5.83	429	6.77	14.76	121.86	6.80165	75	165.046
0	89	72	2019-12-19	2024-04-24	0	0	0	NULL	NULL	26.6221	125	2.21	1.43	0.95	1.51	53	7.92	258	9.19	25.74	165.42	7.66339	1588	204.016
0	89	32	2021-01-11	2024-04-24	0	0	0	60	150	26.6667	153	2.28	0.78	1.08	2.69	77	3.8	340	4.74	14.04	85.32	6.39517	1199	170.538
0	89	72	2021-10-24	2024-04-24	0	0	0	62	152	26.8352	160	2.29	2.22	0.95	3.67	92	4.5	417	5.77	39.96	103.86	7.63778	913	204.961
1	89	72	2019-02-19	2023-01-04	1	1	0	68	152	29.4321	113	2.28	3.2	1.13	3.18	66	7.4	340	7.06	57.6	127.08	8.20519	1415	241.496
0	89	72	2019-01-30	2023-08-19	1	1	0	72	155	29.9688	121	2.25	1.07	1.2	3.39	65	4.5	166	5.51	19.26	99.18	6.86182	1662	205.64
1	90	22	2019-12-18	2023-10-13	1	0	0	50	175	16.3265	142	2.1	1.9	1.3	3.44	78	2.4	410	5.66	34.2	101.88	7.46287	1395	121.843
1	90	72	2020-01-25	2024-04-24	0	0	0	40	155	16.6493	125.9	2.23	0.52	1.07	1.47	100	4.7	335	6.61	9.36	118.98	6.32225	1551	105.261
0	90	72	2019-12-20	2023-01-13	1	0	0	NULL	NULL	17.2624	143	2.14	10.92	0.96	3.34	57	2.84	304	6.14	196.56	110.52	9.29302	1120	160.42
0	90	72	2020-09-19	2023-12-28	1	0	0	44	158	17.6254	134	2.35	1.34	1.6	2.23	64	5.2	254	5.23	24.12	94.14	7.03468	1195	123.989
0	90	72	2018-04-16	2023-10-17	1	0	0	NULL	NULL	18.3749	142	2.46	0.87	1.45	3.53	71	6.03	344	4.46	15.66	80.28	6.44348	2010	118.398
0	90	72	2019-04-23	2024-04-24	0	0	0	NULL	NULL	20.0006	138	2.31	0.79	1.1	2.11	100	3.48	190	4.59	14.22	82.62	6.37575	1828	127.519
0	90	72	2019-12-27	2020-05-29	1	0	0	48	150	21.3333	117	2.32	1.26	1.36	2.9	78	5.7	348	7.03	22.68	126.54	7.26889	154	155.07
0	90	72	2021-02-04	2024-04-24	0	1	0	52	155	21.6441	144	2.34	1.16	1.89	2.96	77	4.4	280	5.17	20.88	93.06	6.87889	1175	148.888
0	90	72	2021-11-28	2022-10-17	1	1	0	55	159	21.7555	139	2.29	2.09	0.77	2.44	81	3.5	584	5.11	37.62	91.98	7.45596	323	162.208
0	90	72	2022-07-30	2024-04-24	0	0	0	52	150	23.1111	151	2.36	8.07	1.51	1.29	92	4.7	345	10.97	145.26	197.46	9.57091	634	221.194
0	90	72	2020-03-06	2021-10-15	1	0	0	65	160	25.3906	135	2.17	0.7	1.4	2.43	39	6.6	314	6.95	12.6	125.1	6.66966	588	169.347
1	90	72	2020-04-01	2024-04-24	0	0	0	80	175	26.1224	151	2.24	1.17	1.6	1.22	81	7.23	261	7.3	21.06	131.4	7.23247	1484	188.93
1	90	72	2020-03-21	2024-04-24	0	1	1	85	175	27.7551	149	2.2	0.74	1.28	1.6	45	6	257	7.11	13.32	127.98	6.74799	1495	187.291
0	91	72	2022-04-30	2024-04-24	0	1	0	36	150	16	108	2.11	0.52	1.52	2.01	74	10.6	201	6	9.36	108	6.22543	725	99.6069
0	91	72	2021-01-03	2024-04-24	0	0	0	40	155	16.6493	148.9	2.31	0.98	1.31	3.02	117	8.9	235	5.04	17.64	90.72	6.6848	1207	111.297
0	91	72	2018-11-25	2022-03-08	1	0	0	NULL	NULL	17.1077	93	2.06	0.56	1.22	1.46	67	5.15	235	8.9	10.08	160.2	6.69383	1199	114.516
1	91	72	2019-05-29	2019-11-03	1	0	0	NULL	NULL	18.4471	138.1	2.13	0.79	1.56	2.8	73	9.6	329	6.81	14.22	122.58	6.77027	158	124.892
0	91	32	2022-05-31	2023-08-08	1	0	0	45	155	18.7305	106	2.28	1.34	0.95	2.28	81	6.2	447	7.08	24.12	127.44	7.33754	434	137.436
0	91	72	2021-03-27	2021-06-07	1	0	0	48	158	19.2277	121	2.22	1.12	1.45	1.74	61	5.2	421	9.43	20.16	169.74	7.44482	72	143.147
0	91	72	2021-01-22	2024-04-24	0	1	0	45	150	20	127	2.15	0.71	1.47	2.86	72	8.3	225	5.37	12.78	96.66	6.42593	1188	128.519
0	91	72	2021-10-05	2024-04-24	0	1	0	50	150	22.2222	157	2.41	2.53	1.22	2.57	78	6.1	394	4.86	45.54	87.48	7.59685	932	168.819
0	91	72	2018-09-27	2021-09-16	1	1	1	NULL	NULL	22.4737	120	2.14	2.25	1.25	3.56	43	5.67	196	4.5	40.5	81	7.4026	1085	166.364
1	91	72	2018-09-30	2018-12-09	1	0	0	NULL	NULL	23.3898	142	2.26	0.95	1.35	2.64	50	7.7	279	4.88	17.1	87.84	6.62145	70	154.875
1	91	32	2019-11-21	2021-05-14	1	1	0	80	170	27.6817	177	2.16	1.15	1.56	2.29	52	5.9	298	5.5	20.7	99	6.93211	540	191.892
0	92	72	2021-11-22	2022-07-24	1	0	0	40	156	16.4366	137	2.2	2.14	0.77	2.68	97	6	521	5.35	38.52	96.3	7.5255	244	123.693
0	92	72	2019-10-23	2021-06-19	1	1	0	38	152	16.4474	140	2.12	0.86	1.1	1.94	60	4	405	6.02	15.48	108.36	6.73186	605	110.721
0	92	72	2018-06-18	2024-04-24	0	0	0	NULL	NULL	19.9407	138	2.36	0.6	1.25	3.22	74	3.89	370	7.08	10.8	127.44	6.53404	2137	130.294
0	92	72	2019-09-10	2024-04-24	0	0	0	45	150	20	135	2.04	0.58	1.48	2.47	67	3.2	288	7.18	10.44	129.24	6.51417	1688	130.283
0	92	72	2019-01-24	2024-04-24	0	1	0	45	150	20	99	2.21	0.68	1.63	0.81	49	7.3	404	6.98	12.24	125.64	6.64498	1917	132.9
0	92	72	2019-03-09	2020-07-28	1	1	0	50	152	21.6413	149	2.19	1.25	1.25	3.62	72	5.3	298	4.95	22.5	89.1	6.91013	507	149.544
1	92	72	2018-10-12	2022-02-24	1	0	0	NULL	NULL	27.8572	128	2.16	0.46	1	1.56	71	4.2	301	5.21	8.28	93.78	5.96165	1231	166.075
0	93	72	2021-01-14	2023-06-20	1	0	0	NULL	NULL	16.7446	137	2.19	1.16	2	2.7	72	7	421	4.49	20.88	80.82	6.73787	887	112.823
0	93	72	2021-12-10	2024-04-24	0	1	0	45	160	17.5781	146	2.27	1.76	0.89	2.52	91	4.4	331	5.01	31.68	90.18	7.26435	866	127.694
1	93	72	2020-09-19	2024-04-24	0	0	0	52	170	17.9931	133	2.11	0.84	1.2	2.47	76	5.1	355	5.69	15.12	102.42	6.65195	1313	119.689
0	93	72	2018-03-26	2020-02-16	1	0	0	NULL	NULL	23.6918	139	2.19	1.28	1.13	2.43	54	4.3	260	5.12	23.04	92.16	6.96761	692	165.075
1	94	72	2018-12-20	2024-04-24	0	1	0	45	165	16.5289	119	2.04	0.94	1.26	2.31	94	7.2	298	8.2	16.92	147.6	7.12986	1952	117.849
1	94	72	2020-08-12	2024-04-24	0	0	0	50	162	19.052	107	2.22	1.24	1.6	2	52	4.7	238	5.26	22.32	94.68	6.96284	1351	132.656
0	94	22	2018-12-14	2022-04-25	1	0	0	45	153	19.2234	148	2.13	1.58	0.96	2.54	73	6.5	332	6.74	28.44	121.32	7.45308	1228	143.273
1	94	72	2020-11-08	2020-12-27	1	0	0	55	168	19.487	121	2.09	1.11	1.39	2.68	47	5.1	243	5.98	19.98	107.64	6.98038	49	136.026
0	94	72	2018-09-18	2021-10-20	1	0	0	NULL	NULL	19.5249	113	2.27	1.12	1.23	2.48	69	6.45	420	6.64	20.16	119.52	7.09404	1128	138.51
0	94	72	2018-02-20	2024-04-24	0	0	0	NULL	NULL	21.1651	140	2.16	1.33	1.33	2.83	74	5.35	429	3.77	23.94	67.86	6.69985	2255	141.803
0	94	72	2022-03-12	2022-07-17	1	0	0	60	160	23.4375	127	1.94	0.27	1.54	1.28	48	4.3	164	7.76	4.86	139.68	5.82725	127	136.576
1	94	72	2020-02-02	2023-01-10	1	0	0	NULL	NULL	26.4881	141	2.25	1.47	1.55	3.62	77	4.65	394	5.56	26.46	100.08	7.18846	1073	190.409
0	95	72	2021-01-16	2024-04-24	0	0	0	45	160	17.5781	114	2.32	0.73	1.27	2.85	55	4.1	282	3.91	13.14	70.38	6.13642	1194	107.867
1	95	42	2022-06-20	2024-04-24	0	0	0	50	160	19.5312	148	2.25	0.38	1.28	2.12	59	4.9	337	4.65	6.84	83.7	5.65688	674	110.486
1	95	32	2019-11-15	2020-08-07	1	0	0	NULL	NULL	23.5582	130	2.32	1.26	1.16	2.22	132	9.6	503	5.56	22.68	100.08	7.03431	266	165.716
0	96	72	2022-06-10	2024-04-24	0	0	0	62	156	25.4767	120	2	0.94	1.15	2.24	45	4.6	206	7.87	16.92	141.66	7.08878	684	180.598
0	97	72	2021-12-11	2024-04-24	0	0	0	40	150	17.7778	132	2.37	1.41	1.33	2.73	77	5.4	479	9.76	25.38	175.68	7.70948	865	137.057
0	98	72	2018-07-23	2022-01-19	1	0	0	NULL	NULL	20.9276	121	2.29	1.06	1.51	2.33	59	5.72	285	5.47	19.08	98.46	6.84514	1276	143.252
0	99	72	2020-11-23	2023-05-27	1	0	0	70	160	27.3438	160	2.08	1.92	1.04	3.6	65	4.3	322	9.49	34.56	170.82	7.99016	915	218.481
1	100	72	2022-04-13	2024-01-21	1	0	0	55	155	22.8928	107	2.14	0.99	1.53	2.44	53	3	69	6.8	17.82	122.4	6.99447	648	160.123
0	50	72	2022/12/23	2024-04-24	0	0	0	32.000	150.000	14.2222	119.0	2.39	1.21	1.23	2.63	29	5.43	357	4.45	21.78	80.1	6.77112	488	96.3004
1	50	42	2023/5/27	2024-04-24	0	1	0	60.000	165.000	22.0386	116.00	2.19	1.20	1.41	2.44	109	6.4	336	4.55	21.6	81.9	6.78505	333	149.533
1	50	22	2023/4/5	2024-04-24	0	0	0	60.000	165.000	22.0386	154.00	2.20	0.85	1.29	2.62	67	4.4	299	5.11	15.3	91.98	6.55628	385	144.491
1	50	42	2023/3/12	2024-04-24	0	0	0	71.000	178.000	22.4088	131.00	2.33	1.04	1.11	2.02	65	6.3	358	4.76	18.72	85.68	6.68706	409	149.849
1	50	42	2023/7/4	2024-04-24	0	0	0	65.000	170.000	22.4913	143.00	2.22	1.02	1.31	2.34	84	5.7	395	5.99	18.36	107.82	6.89749	295	155.134
1	50	42	2022/9/17	2024-04-24	0	0	0	70.000	175.000	22.8571	130.8	2.08	1.13	0.93	2.31	55	3.92	388	5.16	20.34	92.88	6.85075	585	156.589
0	50	22	2022/10/10	2024-04-24	0	0	0	61.000	162.000	23.2434	127.0	2.29	2.43	1.33	3.25	40	4.23	344	4.35	43.74	78.3	7.44566	562	173.063
0	50	42	2022/10/9	2024-04-24	0	0	0	62.000	160.000	24.2188	131.0	2.20	0.87	1.34	2.14	54	4.72	342	6.76	15.66	121.68	6.85936	563	166.125
1	50	52	2023/5/31	2024-04-24	0	0	0	73.000	170.000	25.2595	156.00	2.47	3.32	1.50	3.29	64	5.1	337	9.28	59.76	167.04	8.51542	329	215.095
1	50	42	2023/2/25	2024-04-24	0	0	0	85.000	180.000	26.2346	142.00	2.22	1.62	1.28	2.12	57	4.9	367	6.83	29.16	122.94	7.49135	424	196.532
1	50	52	2022/11/11	2024-04-24	0	0	0	70.000	163.000	26.3465	144.0	2.21	1.86	1.01	3.02	103	7.42	303	5.89	33.48	106.02	7.48143	530	197.109
0	50	22	2023/7/11	2024-04-24	0	0	0	70.000	160.000	27.3438	126.00	2.00	1.63	1.03	3.14	45	5.0	307	4.71	29.34	84.78	7.12586	288	194.848
0	50	32	2022/8/22	2024-04-24	0	0	0	70.000	160.000	27.3438	81.0	2.03	0.91	1.37	2.16	52	2.70	312	4.64	16.38	83.52	6.528	611	178.5
0	51	22	2023/4/4	2024-04-24	0	0	0	53.000	160.000	20.7031	114.00	2.14	1.07	1.75	2.59	44	6.0	205	7.87	19.26	141.66	7.21831	386	149.442
1	51	22	2023/1/15	2024-04-24	0	0	0	58.000	163.000	21.83	158.0	2.24	1.85	1.02	2.28	80	6.5	351	4.78	33.3	86.04	7.26722	465	158.643
1	51	22	2022/8/29	2024-04-24	0	0	0	65.000	170.000	22.4913	152.0	2.34	1.45	1.62	3.02	77	5.79	317	5.74	26.1	103.32	7.20662	604	162.087
1	51	32	2022/9/20	2024-04-24	0	0	0	70.000	170.000	24.2215	109.0	1.81	0.49	1.02	1.30	64	11.55	347	7.16	8.82	128.88	6.34276	582	153.631
0	51	32	2023/1/4	2024-04-24	0	0	0	65.000	160.000	25.3906	118.0	2.24	0.45	1.32	2.47	44	6.11	203	8.40	8.1	151.2	6.41732	476	162.94
1	51	22	2022/12/20	2024-04-24	0	0	0	73.000	168.000	25.8645	135.0	2.15	2.12	1.13	3.81	76	7.99	282	5.66	38.16	101.88	7.57244	491	195.857
1	51	32	2022/11/8	2024-04-24	0	0	0	80.000	173.000	26.7299	151.0	2.21	1.11	1.27	2.89	65	6.24	347	5.96	19.98	107.28	6.97703	533	186.495
0	52	32	2023/6/17	2024-04-24	0	0	0	52.000	164.000	19.3337	107.00	2.19	0.43	1.57	2.01	72	3.7	209	5.02	7.74	90.36	5.85706	312	113.239
1	52	42	2023/1/12	2024-04-24	0	0	0	57.000	170.000	19.7232	107.0	2.05	0.39	1.09	1.45	58	5.85	178	6.06	7.02	109.08	5.9477	468	117.308
0	52	42	2022/11/23	2024-04-24	0	0	0	55.000	160.000	21.4844	112.0	2.24	0.49	1.42	2.48	55	5.76	253	5.34	8.82	96.12	6.04947	518	129.969
1	52	42	2023/2/10	2024-04-24	0	0	0	60.000	164.000	22.3081	123.00	2.27	0.52	1.74	2.74	74	7.2	356	4.84	9.36	87.12	6.01058	439	134.085
0	52	72	2023/1/20	2024-04-24	0	0	0	65.000	162.000	24.7676	112.0	2.23	1.99	1.47	2.83	58	7.1	248	6.51	35.82	117.18	7.64907	460	189.449
0	52	32	2023/8/10	2024-04-24	0	0	0	65.000	160.000	25.3906	115.00	2.12	1.24	1.29	3.12	50	6.8	190	4.63	22.32	83.34	6.83526	258	173.552
0	52	22	2023/6/6	2024-04-24	0	0	0	66.000	160.000	25.7812	127.00	2.28	0.94	1.40	3.08	200.00	5.0	411	5.36	16.92	96.48	6.70468	323	172.855
0	52	32	2023/4/25	2024-04-24	0	0	1	70.000	163.000	26.3465	123.00	2.32	2.65	0.99	2.84	100.00	5.3	328	11.21	47.7	201.78	8.47896	365	223.391
0	52	22	2022/10/18	2024-04-24	0	0	0	70.000	158.000	28.0404	134.0	2.00	2.43	1.68	4.73	42	7.9	250	6.99	43.74	125.82	7.91997	554	222.079
0	53	42	2023/3/30	2024-04-24	0	0	0	49.000	160.000	19.1406	133.00	2.31	0.84	1.29	5.41	51	4.6	220	6.46	15.12	116.28	6.77887	391	129.752
1	53	42	2023/5/13	2024-04-24	0	0	0	61.000	178.000	19.2526	137.00	2.37	0.58	1.56	2.13	69	4.0	332	8.36	10.44	150.48	6.66633	347	128.344
1	53	42	2023/7/13	2024-04-24	0	0	0	60.000	170.000	20.7612	134.00	2.21	0.84	1.66	3.05	74	5.3	422	6.00	15.12	108	6.705	286	139.204
1	53	42	2023/1/20	2024-04-24	0	0	0	60.000	168.000	21.2585	134.0	2.38	0.61	2.16	2.83	57	5.3	234	3.98	10.98	71.64	5.97458	460	127.011
0	53	22	2023/2/12	2024-04-24	0	0	0	55.000	160.000	21.4844	138.00	2.28	2.48	1.21	2.67	62	7.2	259	5.20	44.64	93.6	7.64451	437	164.238
0	53	42	2022/11/20	2024-04-24	0	0	0	53.000	156.000	21.7784	110.0	2.13	0.89	1.86	3.13	37	6.44	185	5.13	16.02	92.34	6.60617	521	143.872
1	53	52	2022/8/28	2024-04-24	0	0	0	65.000	170.000	22.4913	136.0	2.04	0.59	1.18	2.23	75	4.98	282	5.07	10.62	91.26	6.1833	605	139.071
0	53	32	2023/1/8	2024-04-24	0	0	0	60.000	155.000	24.974	134.0	2.10	1.29	1.30	1.87	48	5.74	197	5.76	23.22	103.68	7.09318	472	177.145
0	53	42	2022/9/12	2024-04-24	0	0	0	60.000	155.000	24.974	130.9	2.19	0.58	1.43	2.13	52	6.35	203	5.90	10.44	106.2	6.31782	590	157.781
0	53	32	2022/8/8	2024-04-24	0	0	0	60.000	155.000	24.974	137.0	2.43	1.23	1.10	2.45	10.00	4.14	242	4.96	22.14	89.28	6.89602	625	172.221
1	53	72	2022/11/26	2024-04-24	0	1	0	79.000	170.000	27.3356	132.2	2.25	1.03	1.08	2.44	65	7.45	290	7.61	18.54	136.98	7.14662	515	195.357
0	54	32	2023/2/16	2024-04-24	0	0	0	45.000	160.000	17.5781	102.00	2.01	0.62	1.32	1.54	45	3.6	176	5.13	11.16	92.34	6.24467	433	109.77
0	54	42	2023/5/8	2024-04-24	0	0	0	50.000	160.000	19.5312	99.00	2.04	0.54	1.30	1.77	56	4.2	253	7.28	9.72	131.04	6.45654	352	126.104
1	54	32	2023/4/6	2024-04-24	0	0	0	60.000	170.000	20.7612	139.00	2.25	1.32	1.20	2.52	76	6.0	283	5.85	23.76	105.3	7.13167	384	148.062
0	54	52	2023/5/6	2024-04-24	0	0	0	51.000	156.000	20.9566	NA	2.24	0.76	1.76	4.36	64	6.9	217	4.58	13.68	82.44	6.33486	354	132.757
0	54	42	2022/8/1	2024-04-24	0	0	0	56.000	156.000	23.0112	133.0	2.27	1.02	1.22	2.24	45	3.40	210	6.10	18.36	109.8	6.91569	632	159.138
1	54	32	2023/5/10	2024-04-24	0	0	0	65.000	168.000	23.03	118.00	2.09	1.13	1.16	2.72	71.00	5.29	276.20	5.59	20.34	100.62	6.93079	350	159.616
0	54	32	2022/10/23	2024-04-24	0	0	0	55.000	154.000	23.1911	142.0	2.40	0.73	1.69	2.52	58	6.75	227	5.30	13.14	95.4	6.44059	549	149.364
1	54	72	2022/10/28	2024-04-24	0	0	0	72.000	176.000	23.2438	133.0	2.31	2.56	0.97	2.50	88	6.67	567	5.87	46.08	105.66	7.79746	544	181.243
0	54	22	2022-07-09	2024-04-24	0	0	0	57	156	23.4221	126	2.31	0.94	0.98	3.42	79	7.8	333	5.41	16.92	97.38	6.71397	655	157.255
0	54	42	2023/6/16	2024-04-24	0	0	0	59.000	154.000	24.8777	125.00	2.32	0.66	1.31	3.25	56	6.8	256	7.80	11.88	140.4	6.7262	313	167.333
1	54	22	2023/2/23	2024-04-24	0	0	0	65.000	160.000	25.3906	117.00	2.10	0.53	1.65	1.57	55	4.8	212	7.32	9.54	131.76	6.44333	426	163.6
1	54	52	2023/4/30	2024-04-24	0	0	0	75.000	170.000	25.9516	128.00	2.25	1.41	1.42	2.30	69	5.6	218	7.63	25.38	137.34	7.46327	360	193.684
0	54	42	2023/3/11	2024-04-24	0	0	0	59.000	150.000	26.2222	131.00	2.34	3.38	1.37	3.48	58	7.1	232	12.96	60.84	233.28	8.86734	410	232.521
1	54	52	2023/1/31	2024-04-24	0	0	0	75.000	160.000	29.2969	156.6	2.28	5.49	1.04	2.38	55	4.8	285	8.89	98.82	160.02	8.97545	449	262.953
1	54	42	2023/2/13	2024-04-24	0	0	0	82.000	163.000	30.863	128.00	2.30	2.33	0.95	2.60	86	4.1	372	5.98	41.94	107.64	7.72189	436	238.321
0	55	22	2023/8/15	2024-04-24	0	0	0	49.000	155.000	20.3954	122.00	2.41	1.35	1.90	4.37	50.00	7.2	239	5.31	24.3	95.58	7.05729	253	143.936
1	55	32	2023/3/23	2024-04-24	0	0	0	63.000	173.000	21.0498	110.00	2.09	1.88	1.34	2.21	68	6.8	386	13.83	33.84	248.94	8.34571	398	175.676
0	55	72	2023/7/19	2024-04-24	0	0	0	60.000	165.000	22.0386	128.00	2.26	2.44	1.53	2.92	50.00	4.9	323	5.48	43.92	98.64	7.6807	280	169.272
0	55	32	2023/6/28	2024-04-24	0	0	0	60.000	163.000	22.5827	139.00	2.56	1.59	1.35	3.14	58	5.9	386	5.08	28.62	91.44	7.17664	301	162.068
1	55	52	2022/12/6	2024-04-24	0	0	0	65.000	168.000	23.03	NA	2.38	0.85	1.57	2.18	52	4.20	228	7.99	15.3	143.82	7.00327	505	161.286
0	55	52	2022/9/22	2024-04-24	0	0	0	60.000	160.000	23.4375	115.0	2.46	0.63	1.58	1.68	47	6.06	351	7.24	11.34	130.32	6.60518	580	154.809
1	55	32	2023/5/31	2024-04-24	0	0	0	65.000	165.000	23.8751	122.00	2.21	0.97	1.82	2.62	53	4.1	257	4.44	17.46	79.92	6.54779	329	156.329
0	55	32	2023/5/22	2024-04-24	0	0	0	60.000	158.000	24.0346	132.00	2.40	1.59	1.72	2.42	61	5.9	247	7.26	28.62	130.68	7.53371	338	181.07
0	55	42	2022/11/29	2024-04-24	0	0	0	55.000	150.000	24.4444	112.0	2.12	0.38	1.31	2.66	51	5.41	267	7.01	6.84	126.18	6.06735	512	148.313
1	55	52	2022/12/12	2024-04-24	0	0	0	75.000	173.000	25.0593	144.0	2.15	1.69	1.10	2.69	100.00	5.82	280	6.81	30.42	122.58	7.53072	499	188.715
0	55	22	2022-06-21	2024-04-24	0	0	0	65	159	25.711	134	1.97	0.8	0.86	2.45	69	4.4	266	7.39	14.4	133.02	6.86458	673	176.495
1	55	32	2022/10/9	2024-04-24	0	0	0	70.000	165.000	25.7117	130.0	2.15	1.01	1.24	3.10	75	4.42	372	5.64	18.18	101.52	6.82743	563	175.545
0	55	22	2023/5/20	2024-04-24	0	0	0	60.000	150.000	26.6667	132.00	2.28	0.82	1.51	2.86	53	3.5	387	4.83	14.76	86.94	6.46399	340	172.373
1	56	22	2022/11/14	2024-04-24	0	0	0	50.500	170.000	17.474	122.0	2.00	1.46	1.07	2.15	75	5.76	339	8.47	26.28	152.46	7.60256	527	132.848
0	56	32	2023/4/25	2024-04-24	0	0	0	52.000	160.000	20.3125	111.00	2.35	1.01	1.44	3.02	49	3.8	252	4.43	18.18	79.74	6.58595	365	133.777
0	56	32	2023/5/17	2024-04-24	0	0	0	55.000	158.000	22.0317	122.00	2.30	1.19	1.30	2.79	57	6.8	365	4.72	21.42	84.96	6.81336	343	150.11
0	56	42	2022/10/28	2024-04-24	0	0	0	55.000	158.000	22.0317	119.0	2.19	0.49	1.38	1.60	51	4.23	201	6.36	8.82	114.48	6.22427	544	137.132
1	56	32	2022/10/20	2024-04-24	0	0	0	60.000	165.000	22.0386	130.0	2.27	0.76	1.58	2.84	47	4.19	335	4.72	13.68	84.96	6.36497	552	140.275
0	56	32	2022/8/21	2024-04-24	0	0	0	55.000	155.000	22.8928	133.0	2.36	0.93	1.25	3.02	56	7.59	289	5.08	16.74	91.44	6.64034	612	152.016
1	56	42	2023/7/28	2024-04-24	0	0	0	63.000	165.000	23.1405	151.00	2.31	1.79	1.33	3.42	62	4.9	314	5.33	32.22	95.94	7.34316	271	169.924
1	56	32	2022/8/9	2024-04-24	0	0	0	70.000	170.000	24.2215	117.0	1.87	0.82	1.27	1.92	59	5.4	444	5.56	14.76	100.08	6.60474	624	159.976
0	56	52	2023/1/3	2024-04-24	0	0	0	65.000	163.000	24.4646	102.2	2.19	1.19	1.19	2.75	38	6.59	249	6.03	21.42	108.54	7.0583	477	172.678
0	56	22	2022/8/20	2024-04-24	0	0	0	65.000	162.000	24.7676	122.0	2.04	0.68	1.91	3.42	42	5.74	303	4.72	12.24	84.96	6.25374	613	154.89
1	56	52	2022/9/28	2024-04-24	0	0	0	78.000	170.000	26.9896	143.0	2.34	7.82	0.78	3.59	109	7.68	473	8.89	140.76	160.02	9.32921	574	251.792
1	56	22	2022/11/27	2024-04-24	0	0	0	80.000	170.000	27.6817	151.3	2.19	1.17	1.07	2.83	78	5.05	377	7.11	21.06	127.98	7.2061	514	199.477
0	57	72	2022/10/12	2024-04-24	0	0	0	35.000	160.000	13.6719	127.2	2.37	0.52	1.27	2.24	100.00	2.76	239	5.72	9.36	102.96	6.17764	560	84.4599
1	57	22	2022/8/13	2024-04-24	0	1	0	52.000	164.000	19.3337	131.0	1.96	0.95	1.15	3.32	70	6.07	178	4.59	17.1	82.62	6.56018	620	126.833
0	57	52	2022/10/25	2024-04-24	0	0	1	50.000	160.000	19.5312	131.4	2.54	11.92	0.52	3.83	32	7.46	262	18.83	214.56	338.94	10.5013	547	205.103
0	57	42	2022/8/6	2024-04-24	0	0	0	50.000	160.000	19.5312	87.0	1.93	0.75	0.95	1.27	42	7.82	280	15.67	13.5	282.06	7.55166	627	147.493
1	57	72	2023/4/14	2024-04-24	0	0	0	57.000	165.000	20.9366	141.00	2.37	2.61	1.09	3.37	300.00	6.6	440	4.06	46.98	73.08	7.44813	376	155.939
0	57	42	2023/5/14	2024-04-24	0	1	0	56.000	160.000	21.875	126.00	2.30	1.22	1.78	2.99	100.00	5.7	250	5.21	21.96	93.78	6.93703	346	151.747
1	57	32	2023/7/4	2024-04-24	0	0	0	60.000	165.000	22.0386	145.00	2.31	1.30	1.57	3.17	73	4.6	361	4.48	23.4	80.64	6.84958	295	150.955
0	57	32	2023/3/17	2024-04-24	0	0	0	64.000	168.000	22.6757	123.00	2.20	1.08	1.33	2.38	67	5.4	236	5.17	19.44	93.06	6.80743	404	154.363
1	57	42	2023/8/18	2024-04-24	0	0	0	65.000	168.000	23.03	135.00	2.40	1.98	1.29	3.34	65	4.4	309	9.78	35.64	176.04	8.05103	250	185.416
1	57	42	2023/7/19	2024-04-24	0	0	0	72.500	177.000	23.1415	111.00	2.19	1.64	1.32	2.28	62	5.0	299	11.08	29.52	199.44	7.98743	280	184.841
0	57	42	2023/3/8	2024-04-24	0	0	0	60.000	160.000	23.4375	134.00	2.32	1.00	1.46	3.19	50	4.3	231	7.30	18	131.4	7.07547	413	165.831
0	57	22	2022/10/19	2024-04-24	0	0	0	57.000	155.000	23.7253	134.4	2.18	0.98	1.23	2.81	44	5.90	98	9.53	17.64	171.54	7.32184	553	173.713
0	57	52	2022/11/29	2024-04-24	0	0	0	65.000	165.000	23.8751	122.0	2.02	0.69	1.36	2.54	57	4.61	233	5.19	12.42	93.42	6.36327	512	151.924
0	57	52	2022/9/18	2024-04-24	0	0	0	63.000	160.000	24.6094	NA	2.14	0.63	1.41	2.60	49	5.56	261	6.50	11.34	117	6.49736	584	159.896
0	57	72	2023/5/20	2024-04-24	0	0	0	69.000	164.000	25.6544	118.00	2.27	1.56	1.13	2.51	60	7.1	258	6.10	28.08	109.8	7.34057	340	188.318
0	57	52	2023/7/5	2024-04-24	0	0	0	70.000	165.000	25.7117	130.00	2.33	1.05	1.48	2.64	46.10	4.25	323.00	5.63	18.9	101.34	6.8645	294	176.498
0	57	22	2022-05-08	2024-04-24	0	0	0	NULL	NULL	29.5313	131	2.04	1.24	1.1	1.27	56	7.1	355	6.57	22.32	118.26	7.18522	717	212.189
1	58	42	2022/8/5	2024-04-24	0	0	0	52.000	168.000	18.424	141.0	2.07	1.06	1.17	1.85	47	6.79	248	4.38	19.08	78.84	6.62291	628	122.021
1	58	52	2023/4/21	2024-04-24	0	0	0	52.000	162.000	19.8141	144.00	2.25	1.02	1.59	2.89	55	5.3	323	4.27	18.36	76.86	6.55901	369	129.961
1	58	42	2023/7/21	2024-04-24	0	0	0	58.000	170.000	20.0692	135.00	2.17	0.69	1.28	2.05	108	8.3	343	4.49	12.42	80.82	6.21839	278	124.798
0	58	52	2023/5/24	2024-04-24	0	0	0	55.000	165.000	20.202	110.00	2.41	0.87	1.14	3.01	53	4.1	232	6.70	15.66	120.6	6.85044	336	138.393
1	58	52	2022/11/21	2024-04-24	0	0	0	55.000	165.000	20.202	132.0	2.31	0.52	1.79	2.38	60	5.08	229	4.70	9.36	84.6	5.98123	520	120.833
0	58	72	2023/6/7	2024-04-24	0	0	0	50.000	155.000	20.8117	131.00	2.35	1.39	1.30	2.37	51	7.5	220	5.70	25.02	102.6	7.15737	322	148.957
0	58	52	2023/7/31	2024-04-24	0	0	0	53.000	158.000	21.2306	123.00	2.18	0.57	1.51	2.71	55	4.5	303	4.89	10.26	88.02	6.11267	268	129.775
0	58	42	2023/2/19	2024-04-24	0	0	0	52.000	156.000	21.3675	87.0	2.17	0.51	1.54	1.42	77	5.0	263	6.10	9.18	109.8	6.22254	430	132.96
0	58	22	2023/5/19	2024-04-24	0	0	0	55.000	160.000	21.4844	125.00	2.49	1.72	1.51	3.79	69	6.9	444	4.89	30.96	88.02	7.21711	341	155.055
0	58	32	2023/3/1	2024-04-24	0	0	0	54.000	155.000	22.4766	137.00	2.28	0.55	1.73	2.61	51	6.1	271	10.51	9.9	189.18	6.84209	420	153.787
1	58	22	2022/9/2	2024-04-24	0	0	0	64.000	167.000	22.9481	123.0	2.10	1.77	1.27	2.70	77	6.24	232	6.10	31.86	109.8	7.46686	600	171.35
0	58	42	2022/11/30	2024-04-24	0	0	0	60.000	158.000	24.0346	109.0	2.13	1.40	1.36	2.42	41	4.81	189	4.97	25.2	89.46	7.02749	511	168.903
0	58	42	2023/2/12	2024-04-24	0	0	0	65.000	163.000	24.4646	129.00	1.93	0.88	1.69	2.19	41.70	5.81	285.40	6.31	15.84	113.58	6.8019	437	166.406
1	58	22	2023/8/13	2024-04-24	0	1	0	85.000	186.000	24.5693	144.00	2.28	1.69	1.16	2.67	75	7.8	294	4.55	30.42	81.9	7.12745	255	175.117
0	58	42	2023/2/24	2024-04-24	0	0	0	70.000	168.000	24.8016	126.00	2.16	1.59	1.02	2.08	218.30	13.10	462.90	4.99	28.62	89.82	7.15877	425	177.549
0	58	52	2022/10/6	2024-04-24	0	0	0	70.000	165.000	25.7117	127.0	2.19	0.33	1.43	2.44	35	7.97	286	8.67	5.94	156.06	6.1388	566	157.839
[truncated: 308 more rows]
